# Supplementary material for: Evaluation of diversity and effective traits in Iranian cotton germplasm
Source: PLoS One. 2026 Apr 8;21(4):e0340581. doi: 10.1371/journal.pone.0340581 (PMC13061262; doi:10.1371/journal.pone.0340581)
Supplement: S1 File — Raw data for all morphological, agronomic, and physiological traits measured in 64 Iranian cotton genotypes under normal and drought stress conditions in Kashmar and Bardaskan regions. (XLSX) [file pone.0340581.s001.xls]

## Sheet: نرمال
Year	Location	Cross	Female	Male	geno	Rep	BW	LP	YLD	ERL	LL	LW	LFS	CD	PH	NMB	NSB	NOB	NCB	CHLa	CHLb	CHLt	Ca.Cb	PRO
Y1	L1	Arm×Bak	Arm	Bak	1	1	4.81	35	4395.71	75.6256	9.83333	11.8	6	1.4	84	1.33333	15.3333	17	2	0.633	0.244	0.921	2.59	3.138
Y1	L1	Arm×Hek	Arm	Hek	2	1	5.2	35	3819.05	63.4632	9.16667	12.5333	5	1.46667	78	2.33333	14	18	2	0.625	0.247	0.916	2.53	2.48
Y1	L1	Arm×Kho	Arm	Kho	3	1	4.89	33	4923.33	64.6968	8.96667	13	5.66667	1.4	76.6667	1.33333	18.6667	15	1	0.746	0.275	1.072	2.71	3.263
Y1	L1	Arm×May	Arm	May	4	1	4.585	29	4742.14	64.8541	9.83333	12.5667	5.83333	1.6	86	2.66667	16.3333	14	1.33333	0.69	0.258	0.995	2.67	2.974
Y1	L1	Arm×Omo	Arm	Omo	5	1	4.55	30	3740.48	69.4462	8	9.66667	5	1.56667	90	2	14.6667	14.3333	3.33333	0.564	0.214	0.817	2.64	1.875
Y1	L1	Arm×T14	Arm	T14	6	1	4.79	30	3882.86	74.2458	8.33333	10.5	4.3	1.5	95.6667	2.66667	13.6667	14	2.33333	0.56	0.23	0.83	2.43	2.344
Y1	L1	Arm×Var	Arm	Var	7	1	5.7	32	5249.26	68.2495	10.1	12.9	5.83333	1.63333	80	0.666667	16.6667	15.6667	2	0.805	0.285	1.145	2.82	4.868
Y1	L1	Armaghan	Arm	Arm	8	1	4.9	35	4090.48	76.7171	7.16667	9.16667	7.5	1.53333	81.3333	2.33333	14.6667	17	1.33333	0.587	0.244	0.873	2.41	3.101
Y1	L1	Bak×Arm	Bak	Arm	9	1	5.7	30	4722.19	63.193	7.16667	13	6.33333	1.53333	85.3333	4	15.3333	15.3333	4.66667	0.732	0.269	1.051	2.72	4.476
Y1	L1	Bak×Hek	Bak	Hek	10	1	5.5	35	4280.71	72.746	7.16667	10.1667	5.06667	1.56667	82	1.33333	14.6667	14.3333	2.66667	0.701	0.255	1.004	2.75	3.863
Y1	L1	Bak×Kho	Bak	Kho	11	1	4.275	33	4155.95	73.6465	9.66667	12	5.66667	1.36667	87.6667	3.66667	11.6667	13	0.666667	0.53	0.225	0.793	2.36	2.847
Y1	L1	Bak×May	Bak	May	12	1	5.6	32	4005.05	64.3307	7.56667	11.6333	4.56667	1.53333	81.3333	3.33333	16.6667	17.3333	2	0.665	0.265	0.977	2.51	3.138
Y1	L1	Bak×Omo	Bak	Omo	13	1	5.3	31	4374.05	69.5172	9.93333	8.9	6.16667	1.66667	91.3333	4	16.6667	15.3333	2.33333	0.718	0.264	1.031	2.72	3.399
Y1	L1	Bak×T14	Bak	T14	14	1	5.1	30	4454.36	70.6013	12	9.76667	4.66667	1.73333	91.6667	3	13.6667	12.6667	1	0.681	0.239	0.966	2.85	3.685
Y1	L1	Bak×Var	Bak	Var	15	1	4.3275	33	4396.55	64.2577	7.16667	10.1667	4.5	1.5	91	0.333333	14.6667	16.6667	2.66667	0.545	0.235	0.819	2.32	3.063
Y1	L1	Bakhtegan	Bak	Bak	16	1	5.25	35	4711.9	73.2188	9.33333	11.8333	4.16667	1.43333	81	2	16	13	1.66667	0.713	0.254	1.015	2.81	3.85
Y1	L1	Dr.Omomi	Omo	Omo	17	1	4.5	30	2423.81	49.9018	11.4333	12.7333	5.16667	1.63333	100.667	0	14.3333	11	4	0.423	0.229	0.685	1.85	1.86
Y1	L1	Hek×Arm	Hek	Arm	18	1	5.15	38	4173.81	69.9935	9.5	11	5.66667	1.46667	88.6667	1.66667	15.6667	16	3.33333	0.658	0.25	0.953	2.63	2.705
Y1	L1	Hek×Bak	Hek	Bak	19	1	5.5	36	4190.05	64.7691	8.16667	10.3333	5	1.63333	75	3.66667	14	13.6667	1.66667	0.636	0.274	0.956	2.32	4.523
Y1	L1	Hek×Kho	Hek	Kho	20	1	5	33	4086.19	71.4485	9.16667	11.7333	4.06667	1.43333	92	2	13.6667	13.3333	2	0.576	0.206	0.821	2.8	2.991
Y1	L1	Hek×May	Hek	May	21	1	4.9	35	4741.9	74.3924	8.16667	11.3333	5.5	1.53333	77.3333	2.33333	14	13.3333	2.33333	0.622	0.253	0.919	2.46	3.112
Y1	L1	Hek×Omo	Hek	Omo	22	1	4.6	30	4147.86	62.6887	9.83333	11.1	5	1.6	95.6667	2.33333	15	14.3333	2	0.58	0.243	0.864	2.39	3.504
Y1	L1	Hek×T14	Hek	T14	23	1	5.75	36	5185.02	72.2177	9.6	10.7667	5.16667	1.5	98	3.33333	16.6667	13.3333	0.666667	0.825	0.272	1.152	3.03	4.149
Y1	L1	Hek×Var	Hek	Var	24	1	4.8	33	4641.57	69.2222	7.56667	9.33333	5.33333	1.5	84	2.33333	15.6667	15.3333	1.33333	0.66	0.254	0.96	2.6	3.137
Y1	L1	Hekmat	Hek	Hek	25	1	5	33	4701.36	69.1072	9.4	12.1333	6	1.63333	89.6667	1.66667	14	17.3333	2	0.67	0.244	0.96	2.75	3.541
Y1	L1	Kho×Arm	Kho	Arm	26	1	5.285	33	4132.62	69.4648	11.1667	9.73333	7.33333	1.5	79.3333	2.33333	17.3333	13	1	0.708	0.234	0.989	3.03	2.877
Y1	L1	Kho×Bak	Kho	Bak	27	1	5	37	3885.71	70.5882	9.6	12.0667	4.83333	1.5	90.3333	1.33333	16.3333	19	2	0.622	0.259	0.925	2.4	3.057
Y1	L1	Kho×Hek	Kho	Hek	28	1	4.5	31	4082.14	69.0872	8.56667	13.6667	6	1.53333	93	2	13.6667	14.6667	2.33333	0.509	0.221	0.767	2.3	3.129
Y1	L1	Kho×May	Kho	May	29	1	5.3	35	4305.14	69.0293	8.6	10.3333	3.5	1.5	79.3333	2	12.6667	15.3333	3.33333	0.596	0.227	0.864	2.63	2.773
Y1	L1	Kho×Omo	Kho	Omo	30	1	4.51	31	4786.19	60.203	8.1	12	5.33333	1.46667	87	1	14	18	2	0.621	0.23	0.894	2.7	2.317
Y1	L1	Kho×T14	Kho	T14	31	1	4.9	36	4303.74	72.3386	7.83333	9.9	4	1.63333	95	2.33333	16	14.6667	1.33333	0.698	0.259	1.005	2.69	2.982
Y1	L1	Kho×Var	Kho	Var	32	1	5.9	30	4736.43	73.8602	10.4333	12	4.5	1.53333	87	2.66667	14.3333	13.3333	4.66667	0.681	0.26	0.988	2.62	4.625
Y1	L1	Khordad	Kho	Kho	33	1	5.15	33	4294.05	76.4347	9.66667	9.93333	4.83333	1.43333	82.6667	1.66667	17.3333	16.6667	0.333333	0.694	0.278	1.021	2.5	2.535
Y1	L1	May	May	May	34	1	4.75	38	3842.1	77.6907	7.56667	8.93333	4.06667	1.46667	80	2	14.6667	14.6667	1.33333	0.57	0.227	0.837	2.51	3.198
Y1	L1	May×Arm	May	Arm	35	1	4.84	38	4944.76	71.1094	8.43333	9.6	5	1.4	85	0.333333	13.3333	18	1.66667	0.606	0.255	0.904	2.38	3.23
Y1	L1	May×Bak	May	Bak	36	1	5.3315	35	4480.07	73.4273	8.56667	11.8333	5.06667	1.63333	95	2.33333	11.6667	14.6667	3	0.579	0.245	0.865	2.36	3.975
Y1	L1	May×Hek	May	Hek	37	1	5.6	36	3590.95	66.8479	9.33333	11.8667	4.5	1.63333	91.6667	1	14.6667	15	3.33333	0.609	0.246	0.898	2.48	3.47
Y1	L1	May×Kho	May	Kho	38	1	4.75	32	4149.76	62.1321	10.1667	12.5	6.83333	1.63333	89	1.33333	15.3333	12.3333	3.33333	0.627	0.236	0.906	2.66	2.33
Y1	L1	May×Omo	May	Omo	39	1	4.6	30	4615.71	69.0498	10	11.8667	5.33333	1.6	84.3333	0.666667	15	18	2	0.681	0.231	0.958	2.95	2.477
Y1	L1	May×T14	May	T14	40	1	4.41	31	4567.14	61.9435	9.76667	12.5333	5.66667	1.53333	87.6667	1.33333	17.3333	17.6667	2.66667	0.619	0.268	0.931	2.31	2.61
Y1	L1	May×Var	May	Var	41	1	6.01	37	3905.24	74.3934	9.33333	12.0667	4.56667	1.4	80.3333	0.666667	15	17.6667	1.33333	0.625	0.268	0.938	2.33	3.259
Y1	L1	Omo×Arm	Omo	Arm	42	1	4.215	30	3879.29	71.767	10	13.7333	5.16667	1.5	85	2.66667	15	17.6667	1.66667	0.533	0.233	0.804	2.29	1.859
Y1	L1	Omo×Bak	Omo	Bak	43	1	4.75	31	4147.14	65.5529	7.16667	11.5667	5.06667	1.56667	80.3333	2.33333	14.3333	16	2.66667	0.588	0.255	0.885	2.31	3.012
Y1	L1	Omo×Hek	Omo	Hek	44	1	4.75	29	4309.88	59.6719	9.33333	9.9	3.66667	1.7	89.3333	1	14.3333	14.6667	1.33333	0.594	0.234	0.869	2.54	3.611
Y1	L1	Omo×Kho	Omo	Kho	45	1	4.945	27	3771.19	67.1696	8.33333	11.5	4.73333	1.6	77	1.33333	15.3333	14	2.33333	0.682	0.239	0.967	2.85	2.477
Y1	L1	Omo×May	Omo	May	46	1	4.15	28	3865.24	65.5045	9.33333	11.3	6.16667	1.46667	95	1.66667	16	12	1.33333	0.57	0.237	0.847	2.41	2.131
Y1	L1	Omo×T14	Omo	T14	47	1	4.895	30	3852.14	70.3319	10.4	11.4	5.66667	1.56667	91.6667	1.66667	16	16.3333	1.66667	0.599	0.24	0.881	2.5	2.203
Y1	L1	Omo×Var	Omo	Var	48	1	5.6	29	4009.4	64.3695	9.66667	11.8333	6	1.46667	88.6667	1	14.6667	15	1.33333	0.675	0.255	0.977	2.65	3.506
Y1	L1	T14	T14	T14	49	1	4.6	28	2676.19	55.516	12	14	4.66667	1.6	101	2.66667	13.3333	15.3333	5	0.453	0.201	0.687	2.25	1.736
Y1	L1	T14×Arm	T14	Arm	50	1	4.813	31	4157.76	74.2306	7.23333	12.4333	5.5	1.66667	83.3333	1.66667	13	15.3333	2.33333	0.55	0.239	0.828	2.3	2.678
Y1	L1	T14×Bak	T14	Bak	51	1	5.2965	29	4656.98	71.8804	9.16667	11	5.83333	1.56667	84	2.33333	16.6667	18	2	0.734	0.269	1.053	2.73	4.048
Y1	L1	T14×Hek	T14	Hek	52	1	4.92	30	4710.48	59.5633	8.33333	10.8333	5.16667	1.66667	84	1.33333	15.3333	18	2.33333	0.692	0.273	1.013	2.53	3.325
Y1	L1	T14×Kho	T14	Kho	53	1	5.045	28	4668.81	69.4018	8.5	12.7333	6.23333	1.5	83.3333	2.33333	14	14.6667	3	0.665	0.259	0.97	2.57	3.479
Y1	L1	T14×May	T14	May	54	1	4.645	29	3733.1	64.9212	7.4	11.5667	5.33333	1.53333	91.3333	2	12.3333	16.3333	3	0.495	0.248	0.78	2	2.466
Y1	L1	T14×Omo	T14	Omo	55	1	3.6	31	3705.24	60.1594	9.33333	10.1667	4.5	1.5	83.6667	0.333333	14	13.3333	2.33333	0.48	0.209	0.723	2.3	2
Y1	L1	T14×Var	T14	Var	56	1	5.8	30	5418.81	73.6368	10.2667	11.6667	4.66667	1.53333	86.3333	2	15	16.3333	1	0.794	0.266	1.113	2.98	4.603
Y1	L1	Var×Arm	Var	Arm	57	1	4.75	30	5246.88	74.5881	9.6	11.5667	5.16667	1.56667	75.6667	0.333333	11.3333	14.6667	1	0.571	0.241	0.853	2.37	3.199
Y1	L1	Var×Bak	Var	Bak	58	1	5.2	33	4928.19	75.8435	9.16667	12.2	4.06667	1.53333	75.3333	2.66667	13	16.6667	1.66667	0.702	0.242	0.991	2.9	3.811
Y1	L1	Var×Hek	Var	Hek	59	1	5.6	32	5003.1	69.0668	9.5	11.6667	6	1.36667	95	2.66667	17	16.3333	1.66667	0.811	0.281	1.147	2.89	5.064
Y1	L1	Var×Kho	Var	Kho	60	1	4.4	35	4297.62	70.6371	8.16667	10.9	6.16667	1.66667	93.6667	3.66667	16	13.3333	2.33333	0.625	0.24	0.908	2.6	2.943
Y1	L1	Var×May	Var	May	61	1	5.1	32	4411.02	73.0113	9.83333	9.5	5.83333	1.46667	91	2	17.3333	14.3333	4.33333	0.729	0.249	1.027	2.93	4.067
Y1	L1	Var×Omo	Var	Omo	62	1	5.7435	33	5354.45	64.9185	9.16667	11.2	4.33333	1.36667	94	0.333333	17.3333	16.6667	1	0.892	0.292	1.243	3.05	5.637
Y1	L1	Var×T14	Var	T14	63	1	5.3	30	5441.62	64.9964	8.56667	11.6667	6.06667	1.6	96	3	15	14.3333	2	0.756	0.271	1.078	2.79	4.722
Y1	L1	Varamin	Var	Var	64	1	5.6	36	5086.4	70.2756	10.5	12.6667	6.5	1.6	89.3333	2.33333	14.3333	17.6667	2.33333	0.766	0.253	1.07	3.03	4.098
Y1	L1	Arm×Bak	Arm	Bak	1	2	4.79	37	4193	74.11	10.27	11.78	5.87	1.34	80.85	1.33333	14.95	19.36	2.02	0.612	0.245	0.9	2.5	3.16
Y1	L1	Arm×Hek	Arm	Hek	2	2	5.32	35	3914.8	62.28	8.98	12.2	5.1	1.48	81.71	2.66667	12.23	18.72	1.97	0.616	0.227	0.885	2.71	2.38
Y1	L1	Arm×Kho	Arm	Kho	3	2	4.67	33	4990	63.75	9.19	12.57	5.56	1.3	67.98	2.33333	18.02	15.06	0.97	0.783	0.269	1.105	2.91	3.27
Y1	L1	Arm×May	Arm	May	4	2	4.7	30	4713.2	66.57	9.54	12.23	6.32	1.54	86.21	2.33333	14.91	13.12	1.21	0.674	0.277	0.999	2.43	2.98
Y1	L1	Arm×Omo	Arm	Omo	5	2	4.39	28	3912.3	69.46	6.88	9.94	5.31	1.68	99.99	0.666667	13.36	14.96	3.5	0.586	0.199	0.824	2.94	1.82
Y1	L1	Arm×T14	Arm	T14	6	2	4.85	30	3890	72.21	8.78	10.67	4.1	1.6	95.76	2.33333	12.87	13.3	2.21	0.581	0.237	0.859	2.45	2.4
Y1	L1	Arm×Var	Arm	Var	7	2	5.93	29	5245.3	71.83	10.35	13.66	5.63	1.69	85.36	3	15.72	15.48	2	0.819	0.274	1.148	2.99	4.76
Y1	L1	Armaghan	Arm	Arm	8	2	4.69	34	3886.4	81.46	7.41	7.76	6.84	1.58	81.79	2	14.17	19.25	1.45	0.611	0.221	0.874	2.76	3.08
Y1	L1	Bak×Arm	Bak	Arm	9	2	5.89	30	4617.7	63.99	6.7	11.87	6.41	1.6	81.48	2.66667	14.43	16.66	5.02	0.743	0.262	1.055	2.84	4.18
Y1	L1	Bak×Hek	Bak	Hek	10	2	5.4	34	4331.9	72.59	6.88	10.39	5.13	1.62	85.36	2.33333	12.62	13.48	2.84	0.719	0.255	1.023	2.82	3.95
Y1	L1	Bak×Kho	Bak	Kho	11	2	4.33	31	3967.5	75.54	9.91	12.12	5.65	1.35	90.61	0.666667	12.17	13.27	0.65	0.555	0.217	0.811	2.56	2.88
Y1	L1	Bak×May	Bak	May	12	2	5.59	31	4171.2	65.34	7.72	12.25	4.7	1.47	91.6	1	16.55	17.99	1.8	0.662	0.274	0.983	2.42	3.3
Y1	L1	Bak×Omo	Bak	Omo	13	2	5.08	31	4606.2	71.95	9.82	9.1	6.04	1.57	106.09	1	14.87	15.2	2.27	0.705	0.264	1.017	2.67	3.28
Y1	L1	Bak×T14	Bak	T14	14	2	4.88	31	4563.6	70.05	11.37	9.83	4.89	1.61	88.44	2.66667	14.07	12.93	1.03	0.65	0.232	0.926	2.8	3.84
Y1	L1	Bak×Var	Bak	Var	15	2	4.53	35	4780.5	62.58	7.59	11.02	4.66	1.53	90.11	1.66667	13.01	17.97	2.68	0.553	0.219	0.811	2.53	3.25
Y1	L1	Bakhtegan	Bak	Bak	16	2	5	35	4864.9	74.68	9.56	12.33	4.32	1.34	80.12	2	15.89	12.43	1.57	0.695	0.256	0.999	2.71	3.84
Y1	L1	Dr.Omomi	Omo	Omo	17	2	4.47	31	2523.8	48.14	11.84	13.87	5.54	1.7	107.09	2.33333	15.53	11.17	4.18	0.434	0.239	0.707	1.82	1.82
Y1	L1	Hek×Arm	Hek	Arm	18	2	5.18	38	4241.5	68.69	9.53	10.4	5.78	1.26	84.39	2.66667	16.45	17.42	3.52	0.676	0.241	0.963	2.8	2.69
Y1	L1	Hek×Bak	Hek	Bak	19	2	5.23	36	4259.3	62.8	7.66	10	5.32	1.74	89.53	2.66667	14.28	12.79	1.54	0.618	0.291	0.954	2.12	4.63
Y1	L1	Hek×Kho	Hek	Kho	20	2	4.99	33	3790.8	74.62	9.23	12.85	4.58	1.53	77.79	1.66667	13.02	13.06	1.95	0.582	0.207	0.828	2.81	3.16
Y1	L1	Hek×May	Hek	May	21	2	4.8	35	4894.9	73.67	8.28	11.24	5.44	1.53	81.53	2.66667	15.18	12.5	2.32	0.641	0.266	0.952	2.41	3.16
Y1	L1	Hek×Omo	Hek	Omo	22	2	4.54	29	3874.8	61.03	9.9	11.2	4.77	1.66	99	2.33333	14.24	13.34	2.05	0.567	0.258	0.866	2.2	3.51
Y1	L1	Hek×T14	Hek	T14	23	2	5.35	37	5129.7	71.91	9.65	10.63	5.13	1.55	95.15	2.66667	15.56	12.35	0.72	0.82	0.288	1.163	2.85	3.98
Y1	L1	Hek×Var	Hek	Var	24	2	4.92	33	4731.6	70.26	7.61	8.96	5.28	1.28	91.73	1.33333	15.13	14.66	1.38	0.666	0.253	0.965	2.63	3.13
Y1	L1	Hekmat	Hek	Hek	25	2	5.01	33	4661.1	70.11	9.79	12.95	5.98	1.58	94.69	3.33333	14.85	16.04	2.03	0.693	0.254	0.994	2.73	3.22
Y1	L1	Kho×Arm	Kho	Arm	26	2	5.36	36	4095.8	67.46	11.11	9.86	7.43	1.49	68.19	2.33333	17.44	11.6	1	0.747	0.241	1.037	3.1	2.82
Y1	L1	Kho×Bak	Kho	Bak	27	2	4.61	38	3883.1	70.61	9.91	11.41	4.81	1.56	90.02	2	16.66	19.61	2.04	0.636	0.275	0.957	2.31	2.87
Y1	L1	Kho×Hek	Kho	Hek	28	2	4.55	32	3749.8	63.01	8.78	13.81	5.73	1.47	97.02	2.33333	13.85	16.14	2.33	0.505	0.225	0.767	2.24	3.14
Y1	L1	Kho×May	Kho	May	29	2	5.48	37	4303.6	71.16	8.96	9.71	3.48	1.33	78.64	0.666667	13.8	16.79	3.27	0.583	0.218	0.841	2.67	2.73
Y1	L1	Kho×Omo	Kho	Omo	30	2	4.34	32	4942.4	60.91	7.53	12.27	5.21	1.36	90.99	2.66667	14.09	17.73	1.8	0.641	0.227	0.911	2.82	2.32
Y1	L1	Kho×T14	Kho	T14	31	2	4.77	34	4209.5	72.26	7.73	10.48	3.82	1.48	94.59	2	16.21	14.44	1.33	0.74	0.255	1.045	2.9	3.01
Y1	L1	Kho×Var	Kho	Var	32	2	5.73	32	5082.1	75.67	11.23	12.06	4.78	1.43	91.14	2	14.33	13.36	4.61	0.706	0.281	1.036	2.51	4.46
Y1	L1	Khordad	Kho	Kho	33	2	5.65	32	4192.4	72.81	9.42	9.66	4.82	1.39	80.66	2.33333	19.93	16.54	0.32	0.696	0.276	1.021	2.52	2.54
Y1	L1	May	May	May	34	2	4.76	39	3760.3	77.77	8.13	9.29	4.26	1.38	80.2	2.33333	13.59	13.6	1.24	0.536	0.224	0.798	2.39	3.23
Y1	L1	May×Arm	May	Arm	35	2	4.83	38	4246.2	69.92	8.66	9.67	4.58	1.49	82.14	2.33333	14.82	18.65	1.66	0.601	0.248	0.891	2.42	3.38
Y1	L1	May×Bak	May	Bak	36	2	5.15	37	4384	69.69	8.9	11.43	4.9	1.52	91.36	2.66667	12.31	14.5	2.81	0.562	0.252	0.855	2.23	4.01
Y1	L1	May×Hek	May	Hek	37	2	5.69	36	3694.1	64.6	10.1	11.87	4.57	1.55	89.46	3	15.03	15.24	3.56	0.616	0.256	0.916	2.41	3.54
Y1	L1	May×Kho	May	Kho	38	2	4.74	35	4386.5	61.92	10.18	12.24	7.23	1.64	93.68	2.33333	15.9	11.85	3.42	0.646	0.229	0.919	2.82	2.32
Y1	L1	May×Omo	May	Omo	39	2	4.76	32	4470.3	65.27	10.95	11.64	5.48	1.61	94.67	1	15	17.1	2.01	0.64	0.237	0.921	2.7	2.47
Y1	L1	May×T14	May	T14	40	2	4.46	32	4411.9	68.38	9.75	13	5.78	1.49	77.48	1.66667	20.73	16.76	2.75	0.624	0.256	0.924	2.44	2.79
Y1	L1	May×Var	May	Var	41	2	6.11	35	3875.8	79.53	8.99	11.89	4.58	1.53	70.77	1.33333	15.16	19.18	1.35	0.621	0.269	0.935	2.31	3.13
Y1	L1	Omo×Arm	Omo	Arm	42	2	4.26	31	3875	68.35	9.89	12.16	5.12	1.42	78.56	1.66667	14.06	18.66	1.71	0.533	0.232	0.803	2.3	1.82
Y1	L1	Omo×Bak	Omo	Bak	43	2	4.64	30	4256.8	65.61	6.4	11.91	5.07	1.67	83.09	4	15.07	16.25	2.6	0.557	0.253	0.851	2.2	2.92
Y1	L1	Omo×Hek	Omo	Hek	44	2	4.95	29	4403.4	64.92	10.16	10.48	3.79	1.78	80.99	0.666667	14.72	14.77	1.28	0.613	0.243	0.899	2.52	3.68
Y1	L1	Omo×Kho	Omo	Kho	45	2	5.21	26	3888.8	67.38	8.74	11.8	4.67	1.52	72.76	3	14.2	14.65	2.31	0.695	0.248	0.99	2.8	2.57
Y1	L1	Omo×May	Omo	May	46	2	4.14	29	3786.1	63.91	8.91	10.11	5.91	1.39	103.82	2.33333	16.58	12.49	1.36	0.57	0.234	0.844	2.44	2.12
Y1	L1	Omo×T14	Omo	T14	47	2	4.79	31	3706.4	73.38	10.07	11.56	5.71	1.58	93.71	3.33333	14.59	15.42	1.82	0.606	0.242	0.89	2.5	2.34
Y1	L1	Omo×Var	Omo	Var	48	2	5.72	29	4140.8	66.19	10.16	11.76	6.49	1.43	89.79	4	14.24	15.11	1.41	0.717	0.242	1.007	2.96	3.58
Y1	L1	T14	T14	T14	49	2	4.6	27	2682.8	58.39	12.25	15.47	4.51	1.72	86.24	0.333333	14.07	13.56	4.94	0.439	0.2	0.671	2.2	1.72
Y1	L1	T14×Arm	T14	Arm	50	2	4.69	30	4226.6	75.34	7.41	12.14	5.39	1.95	81.14	2.66667	13.14	14.9	2.38	0.544	0.241	0.824	2.26	2.67
Y1	L1	T14×Bak	T14	Bak	51	2	5.27	30	4719.2	71.94	9.74	10.78	5.75	1.48	83.46	2.33333	17.12	17.08	2.1	0.739	0.267	1.056	2.77	4.12
Y1	L1	T14×Hek	T14	Hek	52	2	5.13	30	4504.2	55.22	8.83	11.08	5.36	1.7	94.48	1.66667	15.56	19.07	2.25	0.675	0.269	0.991	2.51	3.32
Y1	L1	T14×Kho	T14	Kho	53	2	4.95	27	4793	64.58	8.58	12.94	6.6	1.48	93.74	1.33333	14.85	11.45	3.07	0.686	0.257	0.99	2.67	3.49
Y1	L1	T14×May	T14	May	54	2	4.52	27	3844.3	70.53	7.16	11.99	4.79	1.6	92.73	3	12.27	16.49	3.19	0.493	0.242	0.772	2.04	2.49
Y1	L1	T14×Omo	T14	Omo	55	2	3.59	31	3939	57.16	9.02	10.89	4.65	1.36	96.8	1.66667	12.45	12.42	2.51	0.484	0.209	0.728	2.32	2.02
Y1	L1	T14×Var	T14	Var	56	2	5.95	31	5617.1	76.85	10.18	12.01	4.67	1.47	81.31	1.33333	14.42	17.15	1.03	0.789	0.278	1.12	2.84	4.85
Y1	L1	Var×Arm	Var	Arm	57	2	4.81	31	5301.7	72.27	9.55	11.44	5.49	1.46	71.09	2.66667	11.21	13.65	1.02	0.552	0.24	0.832	2.3	3.11
Y1	L1	Var×Bak	Var	Bak	58	2	5.28	34	4959.8	71.25	8.9	12.24	3.74	1.7	84.66	1	12.29	15.98	1.69	0.675	0.222	0.942	3.04	3.86
Y1	L1	Var×Hek	Var	Hek	59	2	6.06	32	5101.4	66.85	9.57	12.23	5.87	1.49	100.17	3.33333	17.38	15.22	1.67	0.831	0.266	1.152	3.12	4.98
Y1	L1	Var×Kho	Var	Kho	60	2	4.36	35	4291.4	70.17	7.37	10.9	6.13	1.57	94.94	2	14.25	13.08	2.33	0.631	0.253	0.928	2.49	2.8
Y1	L1	Var×May	Var	May	61	2	4.96	33	4531.3	72.26	9.17	9.8	5.92	1.5	96.8	0.666667	18.23	13.86	4.49	0.723	0.27	1.043	2.68	4.07
Y1	L1	Var×Omo	Var	Omo	62	2	5.68	34	5690.8	67.96	9.46	11.39	4.11	1.16	99.31	2.66667	17.87	17.81	1.06	0.884	0.272	1.214	3.25	5.77
Y1	L1	Var×T14	Var	T14	63	2	5.66	29	5880.8	69.94	8.98	11.44	5.45	1.59	90.44	3.66667	14.64	14.29	1.98	0.741	0.269	1.061	2.75	4.51
Y1	L1	Varamin	Var	Var	64	2	5.35	38	4971.8	65.04	10.3	13.15	6.98	1.59	99.86	2.33333	14.93	16.6	2.3	0.753	0.259	1.063	2.91	4.12
Y1	L1	Arm×Bak	Arm	Bak	1	3	4.83	33	4598.4	77.14	9.4	11.82	6.13	1.46	87.15	3	15.72	14.64	1.98	0.654	0.243	0.942	2.69	3.11
Y1	L1	Arm×Hek	Arm	Hek	2	3	5.08	35	3723.3	64.64	9.36	12.87	4.9	1.46	74.29	2	15.77	17.28	2.03	0.634	0.267	0.946	2.37	2.58
Y1	L1	Arm×Kho	Arm	Kho	3	3	5.11	33	4856.6	65.64	8.75	13.43	5.77	1.5	85.36	3	19.32	14.94	1.03	0.709	0.281	1.04	2.52	3.26
Y1	L1	Arm×May	Arm	May	4	3	4.47	28	4771.1	63.14	10.12	12.91	5.34	1.66	85.79	2	17.76	14.88	1.46	0.706	0.239	0.992	2.95	2.97
Y1	L1	Arm×Omo	Arm	Omo	5	3	4.71	32	3568.6	69.43	9.12	9.39	4.69	1.45	80.01	2	15.97	13.71	3.17	0.542	0.229	0.81	2.37	1.93
Y1	L1	Arm×T14	Arm	T14	6	3	4.73	30	3875.7	76.28	7.89	10.33	4.5	1.4	95.57	2.66667	14.47	14.7	2.46	0.539	0.223	0.8	2.42	2.28
Y1	L1	Arm×Var	Arm	Var	7	3	5.47	35	5253.2	64.67	9.85	12.14	6.04	1.57	74.64	2.33333	17.61	15.86	2	0.791	0.296	1.141	2.67	4.97
Y1	L1	Armaghan	Arm	Arm	8	3	5.11	36	4294.5	71.97	6.92	10.58	8.16	1.49	80.87	1	15.17	14.75	1.22	0.563	0.267	0.872	2.11	3.12
Y1	L1	Bak×Arm	Bak	Arm	9	3	5.51	30	4826.7	62.39	7.63	14.13	6.25	1.47	89.19	1.66667	16.24	14.01	4.32	0.721	0.276	1.047	2.61	4.77
Y1	L1	Bak×Hek	Bak	Hek	10	3	5.6	36	4229.5	72.9	7.45	9.94	5	1.52	78.64	1.33333	16.72	15.19	2.49	0.683	0.255	0.985	2.68	3.77
Y1	L1	Bak×Kho	Bak	Kho	11	3	4.22	35	4344.5	71.75	9.42	11.88	5.68	1.39	84.73	2	11.17	12.73	0.68	0.505	0.233	0.775	2.17	2.81
Y1	L1	Bak×May	Bak	May	12	3	5.61	33	3838.9	63.32	7.41	11.01	4.43	1.59	71.07	2	16.78	16.68	2.2	0.668	0.256	0.97	2.61	2.97
Y1	L1	Bak×Omo	Bak	Omo	13	3	5.52	31	4141.9	67.08	10.05	8.7	6.29	1.76	76.58	2	18.46	15.46	2.4	0.731	0.264	1.045	2.77	3.52
Y1	L1	Bak×T14	Bak	T14	14	3	5.32	29	4345.1	71.15	12.63	9.7	4.45	1.85	94.9	2.33333	13.27	12.4	0.97	0.712	0.246	1.006	2.89	3.53
Y1	L1	Bak×Var	Bak	Var	15	3	4.12	31	4012.6	65.94	6.75	9.31	4.34	1.47	91.89	2	16.32	15.36	2.65	0.537	0.251	0.827	2.14	2.88
Y1	L1	Bakhtegan	Bak	Bak	16	3	5.5	35	4558.9	71.75	9.11	11.33	4.02	1.53	81.88	1	16.11	13.57	1.77	0.731	0.252	1.032	2.9	3.86
Y1	L1	Dr.Omomi	Omo	Omo	17	3	4.53	29	2323.8	51.66	11.03	11.6	4.8	1.57	94.25	1	13.14	10.83	3.82	0.412	0.219	0.663	1.88	1.9
Y1	L1	Hek×Arm	Hek	Arm	18	3	5.12	38	4106.1	71.3	9.47	11.6	5.55	1.67	92.95	2.33333	14.88	14.58	3.14	0.64	0.259	0.944	2.47	2.72
Y1	L1	Hek×Bak	Hek	Bak	19	3	5.77	36	4120.8	66.74	8.68	10.67	4.68	1.53	60.47	1.66667	13.72	14.54	1.8	0.654	0.257	0.957	2.54	4.42
Y1	L1	Hek×Kho	Hek	Kho	20	3	5.01	33	4381.6	68.27	9.1	10.61	3.56	1.33	106.21	1	14.31	13.61	2.05	0.57	0.205	0.814	2.78	2.82
Y1	L1	Hek×May	Hek	May	21	3	5	35	4588.9	75.12	8.05	11.43	5.56	1.54	73.14	1.66667	12.82	14.16	2.35	0.603	0.24	0.885	2.51	3.07
Y1	L1	Hek×Omo	Hek	Omo	22	3	4.66	31	4420.9	64.34	9.77	11	5.23	1.54	92.33	2.33333	15.76	15.33	1.95	0.593	0.228	0.862	2.6	3.5
Y1	L1	Hek×T14	Hek	T14	23	3	6.15	35	5240.4	72.53	9.55	10.91	5.21	1.45	100.85	2.66667	17.77	14.31	0.62	0.83	0.256	1.14	3.24	4.32
Y1	L1	Hek×Var	Hek	Var	24	3	4.68	33	4551.6	68.18	7.53	9.71	5.39	1.72	76.27	2	16.2	16.01	1.29	0.654	0.255	0.954	2.56	3.14
Y1	L1	Hekmat	Hek	Hek	25	3	4.99	33	4741.6	68.1	9.01	11.32	6.02	1.69	84.64	2.33333	13.15	18.62	1.97	0.647	0.234	0.925	2.76	3.86
Y1	L1	Kho×Arm	Kho	Arm	26	3	5.21	30	4169.4	71.47	11.22	9.61	7.24	1.51	90.48	1.33333	17.23	14.4	1	0.669	0.227	0.941	2.95	2.94
Y1	L1	Kho×Bak	Kho	Bak	27	3	5.39	36	3888.3	70.57	9.29	12.72	4.85	1.44	90.65	2	16.01	18.39	1.96	0.608	0.243	0.894	2.5	3.25
Y1	L1	Kho×Hek	Kho	Hek	28	3	4.45	30	4414.5	75.16	8.36	13.53	6.27	1.6	88.98	1.66667	13.48	13.19	2.34	0.513	0.217	0.767	2.36	3.12
Y1	L1	Kho×May	Kho	May	29	3	5.12	33	4306.7	66.89	8.24	10.95	3.52	1.67	80.02	2	11.53	13.88	3.4	0.609	0.236	0.887	2.58	2.81
Y1	L1	Kho×Omo	Kho	Omo	30	3	4.68	30	4630	59.5	8.67	11.73	5.46	1.57	83.01	2	13.91	18.27	2.2	0.601	0.233	0.876	2.58	2.31
Y1	L1	Kho×T14	Kho	T14	31	3	5.03	38	4398	72.42	7.93	9.32	4.18	1.79	95.41	2.33333	15.79	14.89	1.34	0.656	0.263	0.965	2.49	2.95
Y1	L1	Kho×Var	Kho	Var	32	3	6.07	28	4390.7	72.05	9.64	11.94	4.22	1.63	82.86	2.33333	14.34	13.31	4.72	0.656	0.239	0.94	2.74	4.79
Y1	L1	Khordad	Kho	Kho	33	3	4.65	34	4395.7	80.06	9.91	10.21	4.85	1.47	84.67	1.33333	14.74	16.8	0.35	0.692	0.28	1.021	2.47	2.53
Y1	L1	May	May	May	34	3	4.74	37	3923.9	77.61	7	8.58	3.88	1.56	79.8	2	15.74	15.73	1.42	0.604	0.23	0.876	2.63	3.16
Y1	L1	May×Arm	May	Arm	35	3	4.85	38	5643.3	72.3	8.2	9.53	5.42	1.31	87.86	1.66667	11.84	17.35	1.67	0.611	0.262	0.917	2.33	3.08
Y1	L1	May×Bak	May	Bak	36	3	5.51	33	4576.1	77.17	8.23	12.23	5.23	1.74	98.64	2.33333	11.02	14.84	3.19	0.596	0.238	0.876	2.5	3.94
Y1	L1	May×Hek	May	Hek	37	3	5.51	36	3487.8	69.1	8.57	11.86	4.43	1.72	93.88	1.66667	14.31	14.76	3.1	0.602	0.236	0.88	2.55	3.4
Y1	L1	May×Kho	May	Kho	38	3	4.76	29	3913.1	62.35	10.16	12.76	6.44	1.63	84.32	1.33333	14.76	12.82	3.24	0.608	0.243	0.894	2.5	2.34
Y1	L1	May×Omo	May	Omo	39	3	4.44	28	4761.2	72.83	9.05	12.09	5.19	1.59	73.99	2	15	18.9	1.99	0.722	0.225	0.994	3.21	2.49
Y1	L1	May×T14	May	T14	40	3	4.36	30	4722.3	55.51	9.78	12.07	5.56	1.58	97.86	1	13.94	18.58	2.58	0.614	0.28	0.939	2.19	2.43
Y1	L1	May×Var	May	Var	41	3	5.91	39	3934.7	69.26	9.68	12.24	4.56	1.27	89.9	1.33333	14.84	16.16	1.32	0.629	0.267	0.941	2.36	3.38
Y1	L1	Omo×Arm	Omo	Arm	42	3	4.17	29	3883.5	75.18	10.11	15.3	5.21	1.58	91.44	2	15.94	16.67	1.62	0.533	0.234	0.805	2.28	1.9
Y1	L1	Omo×Bak	Omo	Bak	43	3	4.86	32	4037.4	65.5	7.93	11.23	5.06	1.46	77.58	3	13.59	15.75	2.73	0.619	0.257	0.92	2.41	3.1
Y1	L1	Omo×Hek	Omo	Hek	44	3	4.55	29	4216.4	54.42	8.51	9.32	3.54	1.62	97.68	3.33333	13.94	14.56	1.38	0.575	0.225	0.84	2.56	3.55
Y1	L1	Omo×Kho	Omo	Kho	45	3	4.68	28	3653.6	66.96	7.92	11.2	4.79	1.68	81.24	1.66667	16.46	13.35	2.36	0.669	0.23	0.944	2.91	2.38
Y1	L1	Omo×May	Omo	May	46	3	4.16	27	3944.4	67.1	9.75	12.49	6.43	1.55	86.18	2.33333	15.42	11.51	1.3	0.57	0.24	0.851	2.38	2.14
Y1	L1	Omo×T14	Omo	T14	47	3	5	29	3997.9	67.29	10.73	11.24	5.62	1.55	89.63	3.66667	17.41	17.25	1.52	0.592	0.238	0.872	2.49	2.07
Y1	L1	Omo×Var	Omo	Var	48	3	5.48	29	3878	62.55	9.17	11.9	5.51	1.5	87.55	1	15.09	14.89	1.26	0.633	0.268	0.946	2.36	3.43
Y1	L1	T14	T14	T14	49	3	4.6	29	2669.6	52.64	11.75	12.53	4.83	1.48	115.76	0.333333	12.59	17.11	5.06	0.467	0.202	0.702	2.31	1.76
Y1	L1	T14×Arm	T14	Arm	50	3	4.93	32	4088.9	73.12	7.06	12.72	5.61	1.38	85.52	2.33333	12.86	15.77	2.29	0.556	0.237	0.833	2.35	2.68
Y1	L1	T14×Bak	T14	Bak	51	3	5.32	28	4594.8	71.82	8.6	11.22	5.92	1.65	84.54	2.33333	16.22	18.92	1.9	0.729	0.271	1.05	2.69	3.97
Y1	L1	T14×Hek	T14	Hek	52	3	4.71	30	4916.7	63.9	7.83	10.59	4.97	1.64	73.52	2.33333	15.11	16.93	2.41	0.709	0.277	1.035	2.56	3.33
Y1	L1	T14×Kho	T14	Kho	53	3	5.14	29	4544.6	74.23	8.42	12.52	5.87	1.52	72.93	1.33333	13.15	17.88	2.93	0.644	0.261	0.95	2.47	3.47
Y1	L1	T14×May	T14	May	54	3	4.77	31	3621.9	59.31	7.64	11.14	5.88	1.47	89.93	2.33333	12.4	16.18	2.81	0.497	0.254	0.789	1.96	2.44
Y1	L1	T14×Omo	T14	Omo	55	3	3.61	31	3471.5	63.16	9.65	9.45	4.35	1.64	70.53	2.33333	15.55	14.24	2.16	0.476	0.209	0.719	2.28	1.98
Y1	L1	T14×Var	T14	Var	56	3	5.65	29	5220.5	70.43	10.35	11.32	4.67	1.59	91.35	2.33333	15.58	15.52	0.97	0.799	0.254	1.106	3.15	4.36
Y1	L1	Var×Arm	Var	Arm	57	3	4.69	29	5192	76.91	9.65	11.69	4.84	1.67	80.25	2	11.46	15.69	0.98	0.59	0.242	0.874	2.44	3.29
Y1	L1	Var×Bak	Var	Bak	58	3	5.12	32	4896.5	80.44	9.43	12.16	4.39	1.36	66.01	2.33333	13.71	17.36	1.65	0.729	0.262	1.041	2.78	3.76
Y1	L1	Var×Hek	Var	Hek	59	3	5.14	32	4904.8	71.28	9.43	11.1	6.13	1.25	89.83	1	16.62	17.45	1.66	0.791	0.296	1.141	2.67	5.15
Y1	L1	Var×Kho	Var	Kho	60	3	4.44	35	4303.8	71.1	8.96	10.9	6.2	1.76	92.39	2.66667	17.75	13.58	2.34	0.619	0.227	0.888	2.73	3.09
Y1	L1	Var×May	Var	May	61	3	5.24	31	4290.8	73.77	10.5	9.2	5.75	1.43	85.2	2	16.44	14.8	4.17	0.735	0.228	1.011	3.22	4.06
Y1	L1	Var×Omo	Var	Omo	62	3	5.81	32	5018.2	61.88	8.87	11.01	4.56	1.58	88.69	2	16.8	15.53	0.94	0.9	0.312	1.273	2.88	5.5
Y1	L1	Var×T14	Var	T14	63	3	4.94	31	5002.5	60.06	8.16	11.9	6.69	1.61	101.56	3	15.36	14.37	2.02	0.771	0.273	1.096	2.82	4.93
Y1	L1	Varamin	Var	Var	64	3	5.85	34	5201	75.51	10.7	12.18	6.02	1.61	78.81	3	13.74	18.73	2.36	0.779	0.247	1.077	3.15	4.08
Y2	L1	Arm×Bak	Arm	Bak	1	1	6.6	30	4671.43	67.8899	8.4	9.33333	4.16667	1.53333	97.6667	2.66667	13	12.3333	1	0.747	0.256	1.053	2.92	2.983
Y2	L1	Arm×Hek	Arm	Hek	2	1	6.06	33	4288.57	61.137	7.66667	9.83333	4.16667	1.63333	92.3333	1.33333	12.6667	13.3333	1.66667	0.549	0.246	0.835	2.23	2.638
Y2	L1	Arm×Kho	Arm	Kho	3	1	5.15	34	4745.24	63.3718	8.76667	10.3333	5.33333	1.7	99.3333	1.66667	13.6667	15	2	0.776	0.284	1.113	2.73	3.089
Y2	L1	Arm×May	Arm	May	4	1	5.82	34	4943.81	66.2878	8.5	8.66667	2.66667	1.63333	81.6667	1	14	15.3333	2	0.718	0.257	1.024	2.79	3.079
Y2	L1	Arm×Omo	Arm	Omo	5	1	4.4	35	4604.76	56.0496	8.66667	9.16667	3.66667	1.4	88.3333	1.66667	11.3333	13.6667	1.33333	0.559	0.24	0.839	2.33	1.833
Y2	L1	Arm×T14	Arm	T14	6	1	5.1	33	4742.86	57.3293	7.5	9.16667	3.33333	1.6	84.6667	3.33333	14.3333	19.3333	1.33333	0.582	0.232	0.855	2.51	2.258
Y2	L1	Arm×Var	Arm	Var	7	1	7.43	35	5277.62	56.4886	9.16667	10.1667	3.83333	1.5	88	2	13.3333	15.3333	2.33333	0.801	0.288	1.143	2.78	4.714
Y2	L1	Armaghan	Arm	Arm	8	1	5.27	34	4536.67	63.2623	10.3333	10.5	2.66667	1.53333	88.3333	1.33333	12	13	1.33333	0.629	0.237	0.909	2.65	2.943
Y2	L1	Bak×Arm	Bak	Arm	9	1	6.01	29	4810	55.45	9.66667	10.6667	2.5	1.76667	78.6667	4	11	16.3333	1	0.746	0.28	1.077	2.66	4.659
Y2	L1	Bak×Hek	Bak	Hek	10	1	6.66	30	4126.67	59.6123	8.83333	9	3.83333	1.6	92.3333	3	13.3333	13.3333	1.33333	0.667	0.249	0.962	2.68	4.023
Y2	L1	Bak×Kho	Bak	Kho	11	1	6.48	33	4118.1	62.4191	6.83333	9	2.83333	1.43333	78	3.33333	11	13.6667	1.33333	0.488	0.225	0.749	2.17	2.589
Y2	L1	Bak×May	Bak	May	12	1	5.82	27	4920	56.446	9.43333	9.66667	2.83333	1.6	89.6667	2.66667	11	11.3333	1	0.69	0.274	1.012	2.52	2.975
Y2	L1	Bak×Omo	Bak	Omo	13	1	6.17	30	4770	53.5789	9.93333	9.66667	4	1.53333	80	1.66667	12.6667	19.3333	1.33333	0.686	0.267	1.001	2.57	3.475
Y2	L1	Bak×T14	Bak	T14	14	1	6.035	29	4335	56.0609	8.9	9.33333	3.83333	1.56667	91.3333	2.33333	12.6667	15	1	0.636	0.24	0.92	2.65	3.689
Y2	L1	Bak×Var	Bak	Var	15	1	7.64	29	4530.48	55.329	9.53333	9.83333	2.66667	1.4	82	1.66667	12.6667	12	1.33333	0.568	0.226	0.834	2.51	3.132
Y2	L1	Bakhtegan	Bak	Bak	16	1	5.65	35	4911.9	56.3742	10.5667	9.83333	3.66667	1.53333	85.6667	2.33333	11.3333	13	2	0.707	0.262	1.017	2.7	3.78
Y2	L1	Dr.Omomi	Omo	Omo	17	1	5.49	30	3452.38	48.4045	8.16667	10.6667	3.83333	1.5	84.6667	2.33333	14	13.6667	1	0.453	0.213	0.699	2.13	1.763
Y2	L1	Hek×Arm	Hek	Arm	18	1	5.5	31	4947.62	55.2454	10.5	9	4.16667	1.76667	77.3333	2.33333	12.3333	11.6667	1	0.687	0.247	0.981	2.78	2.699
Y2	L1	Hek×Bak	Hek	Bak	19	1	6.1	34	4814.29	55.4896	7.5	9.5	4.16667	1.5	93.6667	2.33333	12.3333	13.6667	2	0.653	0.247	0.945	2.64	4.488
Y2	L1	Hek×Kho	Hek	Kho	20	1	7.28	33	4680	54.2125	8.73333	10.6667	4	1.5	92.3333	3.33333	12.3333	15.6667	1.33333	0.572	0.243	0.856	2.35	2.991
Y2	L1	Hek×May	Hek	May	21	1	6.14	28	4720.95	69.7398	7.83333	9.33333	4.16667	1.4	92	3.66667	13.3333	11.6667	1	0.653	0.243	0.941	2.69	2.937
Y2	L1	Hek×Omo	Hek	Omo	22	1	6.64	30	4601.9	63.7831	9.33333	9.16667	4	1.4	93	1.66667	11.3333	14.3333	1.66667	0.611	0.255	0.909	2.4	3.398
Y2	L1	Hek×T14	Hek	T14	23	1	6.34	36	5301.9	59.5833	8.66667	9	4.16667	1.66667	95.6667	1.33333	14	11.6667	1.66667	0.819	0.245	1.117	3.34	3.192
Y2	L1	Hek×Var	Hek	Var	24	1	5.76	34	4321.9	55.9277	10.1	8	2.5	1.8	83	0.666667	13.3333	14.3333	2.33333	0.69	0.238	0.974	2.9	3.241
Y2	L1	Hekmat	Hek	Hek	25	1	5.38	30	4899.05	56.2597	10.3333	10.5	4.33333	1.46667	80.3333	2.33333	13.6667	14	1	0.666	0.241	0.952	2.76	3.424
Y2	L1	Kho×Arm	Kho	Arm	26	1	6.18	38	4556.19	58.194	8.16667	8.66667	2.83333	1.46667	73.3333	1.66667	15	13.3333	1.33333	0.688	0.254	0.989	2.71	2.821
Y2	L1	Kho×Bak	Kho	Bak	27	1	6.86	33	4814.76	57.9666	7.16667	10.3333	4.5	1.63333	82.6667	2	14	16.6667	0.666667	0.621	0.246	0.91	2.52	3.158
Y2	L1	Kho×Hek	Kho	Hek	28	1	5.52	36	4191.43	65.9168	9.16667	9.33333	4.33333	1.6	78	2.33333	12.3333	15.3333	1.33333	0.559	0.214	0.812	2.61	2.912
Y2	L1	Kho×May	Kho	May	29	1	5.45	35	4902.38	63.5746	9.66667	9.16667	2.66667	1.53333	96.3333	1.33333	13.3333	16.6667	1.33333	0.583	0.229	0.853	2.55	3.145
Y2	L1	Kho×Omo	Kho	Omo	30	1	5	33	4690.48	56.8528	9.33333	10	3.66667	1.4	74	2.66667	12.6667	15	1.33333	0.614	0.251	0.908	2.45	2.529
Y2	L1	Kho×T14	Kho	T14	31	1	4.79	36	5585.24	61.6336	10	9.66667	3.33333	1.53333	93.3333	2	12.6667	15.6667	0.666667	0.703	0.229	0.979	3.07	3.057
Y2	L1	Kho×Var	Kho	Var	32	1	5.52	33	4548.57	52.8894	9.16667	8.66667	2.83333	1.33333	78	1	11	15	1	0.706	0.251	1.005	2.81	4.531
Y2	L1	Khordad	Kho	Kho	33	1	5.45	30	4902.38	68.4313	7	10.3333	3	1.5	90.3333	1.66667	12.3333	11.3333	0.666667	0.713	0.28	1.043	2.55	2.69
Y2	L1	May	May	May	34	1	5.21	33	3857.14	62.5982	9.6	9.66667	4.16667	1.53333	90	1.66667	13.6667	18.6667	1	0.552	0.224	0.815	2.46	3.308
Y2	L1	May×Arm	May	Arm	35	1	5.4	37	4423.81	62.3251	9.56667	10.3333	5.83333	1.8	89	0.666667	11.6667	15	1.66667	0.636	0.251	0.931	2.53	3.14
Y2	L1	May×Bak	May	Bak	36	1	5.5	32	4595.24	63.7306	9.5	9.33333	3.5	1.53333	87	1.66667	11.6667	12	1	0.591	0.236	0.868	2.5	3.853
Y2	L1	May×Hek	May	Hek	37	1	5.72	39	3724.76	58.4505	7.23333	10.5	3.83333	1.63333	75.3333	2.33333	12.3333	13.6667	1	0.6	0.231	0.873	2.6	3.307
Y2	L1	May×Kho	May	Kho	38	1	5.04	33	4573.33	63.5569	8.76667	11.1667	4	1.53333	93.3333	3	11	12.6667	1.33333	0.605	0.243	0.89	2.49	2.241
Y2	L1	May×Omo	May	Omo	39	1	4.6	33	4088.1	65.0553	8.06667	10	4.33333	1.5	78.6667	1.66667	11.6667	16.6667	1.33333	0.651	0.246	0.942	2.65	2.488
Y2	L1	May×T14	May	T14	40	1	5.75	30	4797.62	65.2605	8	9.5	3.83333	1.4	86	0.666667	13	14.3333	1.33333	0.707	0.254	1.009	2.78	2.717
Y2	L1	May×Var	May	Var	41	1	6.87	37	4612.86	56.1268	9.6	10.3333	4	1.36667	91.6667	2	12.3333	12.6667	1	0.692	0.272	1.012	2.54	3.12
Y2	L1	Omo×Arm	Omo	Arm	42	1	5.3	33	4890	53.7443	8.5	10.1667	3.16667	1.53333	99.3333	1.66667	12	14	0.666667	0.547	0.239	0.825	2.29	1.9
Y2	L1	Omo×Bak	Omo	Bak	43	1	6.59	32	5123.33	53.5273	7	9.5	3.83333	1.5	88.6667	1.66667	12.6667	14.3333	1	0.586	0.239	0.866	2.45	2.902
Y2	L1	Omo×Hek	Omo	Hek	44	1	5.94	30	5282.86	59.4375	8.9	9.5	3	1.43333	86.6667	3	11.3333	16	1.33333	0.58	0.262	0.884	2.21	3.184
Y2	L1	Omo×Kho	Omo	Kho	45	1	5.8	29	5514.29	61.1399	7.5	9.66667	5.83333	1.4	86.6667	1	11.6667	16	1.33333	0.598	0.247	0.887	2.42	2.394
Y2	L1	Omo×May	Omo	May	46	1	5	29	4738.1	57.2864	9.66667	10	4.5	1.46667	88.3333	1.66667	11	11.6667	1	0.567	0.235	0.842	2.41	2.257
Y2	L1	Omo×T14	Omo	T14	47	1	5.6	34	4742.86	54.8193	9.33333	10.3333	3.83333	1.43333	87.3333	2.33333	14	14	1.66667	0.596	0.216	0.853	2.76	2.397
Y2	L1	Omo×Var	Omo	Var	48	1	6.57	33	4598.57	68.9345	9.83333	10.5	3.5	1.5	85.3333	3.66667	12.3333	15	1.33333	0.653	0.25	0.948	2.61	3.594
Y2	L1	T14	T14	T14	49	1	4.75	30	3250	55.595	10.8333	9.66667	4.33333	1.56667	97.3333	3.33333	14.6667	15.6667	1.66667	0.484	0.22	0.739	2.2	1.772
Y2	L1	T14×Arm	T14	Arm	50	1	5.1	32	5185.71	57.3003	9.66667	10.8333	4.66667	1.4	77.6667	1.66667	11.3333	14	1	0.602	0.242	0.886	2.49	2.846
Y2	L1	T14×Bak	T14	Bak	51	1	6.13	35	5101.43	57.995	7	11	2.83333	1.4	80.3333	2.66667	14	13	1.66667	0.714	0.285	1.049	2.51	4.133
Y2	L1	T14×Hek	T14	Hek	52	1	6.49	34	5380.48	60.1735	9.06667	10	3.33333	1.7	77.3333	2.66667	15	15	2	0.635	0.248	0.927	2.56	3.384
Y2	L1	T14×Kho	T14	Kho	53	1	4.79	36	5109.05	62.7179	7.83333	10	3.66667	1.6	90.6667	3.33333	13.3333	16.6667	1.33333	0.666	0.251	0.963	2.65	3.281
Y2	L1	T14×May	T14	May	54	1	4.8	30	4976.19	56.9378	9.4	10	3.83333	1.63333	84.6667	3	10.6667	14	1.33333	0.535	0.229	0.802	2.34	2.336
Y2	L1	T14×Omo	T14	Omo	55	1	5.2	35	5119.05	58.1395	8.16667	10.6667	3	1.63333	88	1.66667	11.3333	15	1	0.469	0.197	0.699	2.38	1.844
Y2	L1	T14×Var	T14	Var	56	1	6.15	32	5173.81	53.9807	8.33333	9.66667	4.16667	1.56667	81.3333	3.66667	11	12.3333	1.33333	0.85	0.273	1.179	3.11	5.052
Y2	L1	Var×Arm	Var	Arm	57	1	5.38	33	5089.52	56.4933	8.16667	10.8333	4	1.6	89.6667	1.33333	11.6667	14.3333	1	0.591	0.235	0.867	2.51	3.17
Y2	L1	Var×Bak	Var	Bak	58	1	6	38	4833.33	55.665	9.06667	8.83333	3.66667	1.43333	87.3333	2	11.3333	11.3333	1.66667	0.69	0.271	1.009	2.55	3.638
Y2	L1	Var×Hek	Var	Hek	59	1	6.14	35	4744.76	54.8374	9.93333	9	4.16667	1.76667	93	2.33333	12.6667	15	1	0.859	0.288	1.204	2.98	4.379
Y2	L1	Var×Kho	Var	Kho	60	1	6.26	36	4583.81	58.4459	8.33333	10.6667	3.33333	1.4	85.6667	1	12.3333	15	1	0.62	0.249	0.912	2.49	3.001
Y2	L1	Var×May	Var	May	61	1	5.61	34	4910	56.3573	9.4	9.66667	3.83333	1.3	91	1	11.3333	14.3333	2	0.769	0.275	1.096	2.8	3.908
Y2	L1	Var×Omo	Var	Omo	62	1	6.69	36	5390	58.9186	7	9.66667	3.16667	1.53333	91.6667	2	14	14	1	0.862	0.249	1.167	3.46	3.671
Y2	L1	Var×T14	Var	T14	63	1	6.9	33	5447.62	62.8497	10	9.83333	3.66667	1.6	91.3333	1.66667	10.3333	14	1.66667	0.751	0.244	1.045	3.08	4.256
Y2	L1	Varamin	Var	Var	64	1	6.7	33	5438.1	62.7846	8.83333	8.66667	2.5	1.56667	86	2.33333	12	19.6667	1.66667	0.782	0.271	1.106	2.89	4.537
Y2	L1	Arm×Bak	Arm	Bak	1	2	6.47	29	4341.8	68.97	8.4	9.77	3.95	1.57	94.77	2	13.22	11.34	1.01	0.764	0.244	1.058	3.13	3.09
Y2	L1	Arm×Hek	Arm	Hek	2	2	6.24	32	4185.7	62.49	7.69	9.41	4.18	1.59	92.88	2.33333	11.49	13.82	1.76	0.523	0.259	0.821	2.02	2.69
Y2	L1	Arm×Kho	Arm	Kho	3	2	5.1	37	4551.6	57.69	9.34	9.92	5.38	1.84	101.69	4	13.86	15.33	2.09	0.746	0.299	1.097	2.49	3.15
Y2	L1	Arm×May	Arm	May	4	2	5.83	38	4731	65.27	8.77	8.91	2.68	1.61	79.25	2	13.24	14.63	2.01	0.71	0.259	1.017	2.74	2.87
Y2	L1	Arm×Omo	Arm	Omo	5	2	4.53	33	4346.3	56.62	9.04	9.21	3.53	1.37	88.06	2	11.16	14.89	1.2	0.598	0.241	0.881	2.48	1.82
Y2	L1	Arm×T14	Arm	T14	6	2	5.21	34	4914.2	58.36	7.68	8.67	3.41	1.61	84.08	3	15.13	20.48	1.31	0.56	0.241	0.841	2.32	2.34
Y2	L1	Arm×Var	Arm	Var	7	2	7.48	36	5251.4	58.46	9.19	10.08	3.79	1.57	92.92	1.33333	12.24	17.43	2.35	0.774	0.291	1.118	2.66	4.82
Y2	L1	Armaghan	Arm	Arm	8	2	5.18	33	4428	62.9	10.01	9.9	2.59	1.6	81.41	2	11.15	12.26	1.32	0.629	0.241	0.914	2.61	3.01
Y2	L1	Bak×Arm	Bak	Arm	9	2	5.82	29	4646	57.72	10.05	10.75	2.63	1.93	73.04	2	12.45	13.72	0.95	0.723	0.274	1.047	2.64	4.74
Y2	L1	Bak×Hek	Bak	Hek	10	2	6.88	32	4292.5	61.22	8.54	9.14	4.1	1.62	96.52	1.66667	14.3	12.41	1.37	0.701	0.243	0.991	2.88	4.07
Y2	L1	Bak×Kho	Bak	Kho	11	2	6.34	32	4167.4	62.36	6.84	9.99	2.99	1.51	73.44	2	10.69	13.47	1.32	0.466	0.22	0.72	2.12	2.45
Y2	L1	Bak×May	Bak	May	12	2	5.67	27	4905.7	57.78	9.02	9.77	2.79	1.63	86.53	2	11.43	11.49	1.02	0.676	0.284	1.008	2.38	2.99
Y2	L1	Bak×Omo	Bak	Omo	13	2	6.13	29	4909.3	53.56	9.35	9.74	3.86	1.36	77.63	2.66667	11.88	20.61	1.34	0.698	0.268	1.014	2.6	3.51
Y2	L1	Bak×T14	Bak	T14	14	2	5.64	30	4207	57.76	8.76	9.47	3.77	1.42	91.93	2.33333	13.53	16.19	0.97	0.626	0.247	0.917	2.53	3.86
Y2	L1	Bak×Var	Bak	Var	15	2	7	29	4409	53.67	9.54	9.85	2.68	1.45	80.28	2.66667	13.17	13.17	1.35	0.56	0.226	0.825	2.48	3.13
Y2	L1	Bakhtegan	Bak	Bak	16	2	5.13	37	5040.1	58.43	10.12	9.95	3.74	1.29	88.36	1.66667	11.42	13.57	1.81	0.705	0.259	1.012	2.72	3.65
Y2	L1	Dr.Omomi	Omo	Omo	17	2	5.32	30	3258.9	46.32	7.99	10.56	3.94	1.57	80.57	1.33333	14.86	14.71	0.99	0.445	0.209	0.687	2.13	1.76
Y2	L1	Hek×Arm	Hek	Arm	18	2	5.37	32	5238.5	52.26	11.37	9.22	3.97	1.64	70.78	2.33333	12.36	11.69	1.02	0.689	0.247	0.983	2.79	2.71
Y2	L1	Hek×Bak	Hek	Bak	19	2	6.11	35	4686.3	53.99	7.62	8.84	4.18	1.57	86.19	2	12.74	14.89	1.83	0.655	0.241	0.941	2.72	4.43
Y2	L1	Hek×Kho	Hek	Kho	20	2	7.6	34	4722.8	58.84	9.37	10.54	4.31	1.3	79.56	1.66667	13.44	13.67	1.35	0.567	0.254	0.862	2.23	2.96
Y2	L1	Hek×May	Hek	May	21	2	6.41	28	4744.9	64.7	7.33	9.15	3.72	1.29	85.23	2.33333	12.06	11.36	0.96	0.641	0.237	0.922	2.7	3.13
Y2	L1	Hek×Omo	Hek	Omo	22	2	6.55	30	4630.8	59.37	8.92	9.94	3.99	1.51	101.23	1.66667	10.99	14.51	1.71	0.613	0.263	0.92	2.33	3.4
Y2	L1	Hek×T14	Hek	T14	23	2	6.52	36	5404.7	62.42	8.93	9.41	4.23	1.78	94.27	3	12.17	10.81	1.63	0.846	0.241	1.141	3.51	3.28
Y2	L1	Hek×Var	Hek	Var	24	2	5.72	35	4483.7	51.12	9.94	8.33	2.6	2.04	81.43	3	13.41	14.49	2.35	0.706	0.252	1.006	2.8	3.29
Y2	L1	Hekmat	Hek	Hek	25	2	4.87	28	5008.9	56.91	10.17	9.95	4.61	1.34	78.2	2.66667	15.26	14.29	1.06	0.675	0.25	0.971	2.7	3.44
Y2	L1	Kho×Arm	Kho	Arm	26	2	6.28	39	4595.7	58.23	8.36	9.33	2.86	1.54	72.96	2.33333	16.39	13.5	1.25	0.648	0.236	0.928	2.75	2.88
Y2	L1	Kho×Bak	Kho	Bak	27	2	7.06	30	4948.3	56.63	6.97	10.71	4.25	1.8	87.23	2.66667	14.73	17.58	0.7	0.617	0.246	0.906	2.51	3.09
Y2	L1	Kho×Hek	Kho	Hek	28	2	5.18	36	3908	72.42	9.03	9.48	4.4	1.62	74.43	1	11.63	16.46	1.39	0.579	0.211	0.83	2.74	2.94
Y2	L1	Kho×May	Kho	May	29	2	5.65	35	4818.1	63.09	9.47	9.08	2.55	1.59	95.93	1	13.99	15.78	1.33	0.602	0.224	0.867	2.69	3.12
Y2	L1	Kho×Omo	Kho	Omo	30	2	5.5	29	4726	54.92	9.43	9.89	3.38	1.32	74.96	0.333333	12.3	13.1	1.47	0.598	0.256	0.897	2.34	2.48
Y2	L1	Kho×T14	Kho	T14	31	2	4.81	37	5763	59.7	10.52	9.94	3.31	1.53	107.34	0.666667	13.53	16.21	0.69	0.691	0.222	0.959	3.11	2.94
Y2	L1	Kho×Var	Kho	Var	32	2	5.7	34	4602.7	51.87	10.71	8.71	2.77	1.25	80.64	1.66667	11.35	16.55	0.94	0.753	0.247	1.05	3.05	4.4
Y2	L1	Khordad	Kho	Kho	33	2	5.76	27	5223	68.42	7.3	10.17	2.98	1.46	96.06	1.33333	12.9	9.99	0.67	0.715	0.279	1.044	2.56	2.83
Y2	L1	May	May	May	34	2	4.95	33	3789	66.47	9.53	9.19	3.89	1.58	81.07	3.66667	13.69	18.36	0.94	0.576	0.219	0.835	2.63	3.15
Y2	L1	May×Arm	May	Arm	35	2	5.48	39	4321.4	57.87	10.13	10.78	5.64	1.82	84.85	3	12.71	16.72	1.62	0.613	0.247	0.903	2.48	2.96
Y2	L1	May×Bak	May	Bak	36	2	5.47	31	4402	66.55	9.83	9.32	3.24	1.52	102.9	2.66667	10.84	12.27	1.06	0.607	0.236	0.885	2.57	4.01
Y2	L1	May×Hek	May	Hek	37	2	5.59	41	3881.4	57.48	6.97	10.28	3.66	1.58	71.8	2	11.51	13.77	0.99	0.649	0.242	0.936	2.68	3.41
Y2	L1	May×Kho	May	Kho	38	2	4.93	34	4547.3	64.55	9.57	11.27	4.15	1.61	88.19	1.66667	11.11	12.82	1.31	0.575	0.234	0.849	2.46	2.23
Y2	L1	May×Omo	May	Omo	39	2	4.37	34	4204.2	64.36	8.72	10.55	4.11	1.51	80.15	1	11.88	15.7	1.34	0.644	0.249	0.938	2.59	2.52
Y2	L1	May×T14	May	T14	40	2	5.85	32	5256.7	64.35	7.77	9.82	3.84	1.38	88.56	2.66667	12.45	14.13	1.27	0.773	0.252	1.076	3.07	2.79
Y2	L1	May×Var	May	Var	41	2	6.48	36	4542.3	56.51	9.7	10.34	4.1	1.27	101.42	2.66667	12.18	11.69	0.99	0.677	0.281	1.006	2.41	3.2
Y2	L1	Omo×Arm	Omo	Arm	42	2	5.4	35	4787.6	52.21	8.72	9.58	3.15	1.45	99.31	3.66667	11.19	15.18	0.64	0.538	0.238	0.815	2.26	1.84
Y2	L1	Omo×Bak	Omo	Bak	43	2	6.9	32	5077.4	50.27	6.52	9.72	3.91	1.41	93	2	12.22	15.49	0.95	0.582	0.229	0.852	2.54	2.94
Y2	L1	Omo×Hek	Omo	Hek	44	2	5.83	30	5413.8	58.2	8.66	9.52	2.95	1.47	91.2	2	11.36	15.51	1.36	0.543	0.259	0.842	2.1	3.12
Y2	L1	Omo×Kho	Omo	Kho	45	2	5.62	27	5356.4	63	6.95	9.79	5.64	1.56	86.63	3.33333	11.31	15.53	1.31	0.581	0.252	0.875	2.31	2.51
Y2	L1	Omo×May	Omo	May	46	2	4.87	29	4608.4	62.3	9.55	9.75	4.74	1.49	88.94	2	11.15	10.85	0.99	0.529	0.247	0.815	2.14	2.33
Y2	L1	Omo×T14	Omo	T14	47	2	5.64	35	4639.8	54.57	9.31	10.93	4	1.51	85.52	1	13.37	12.78	1.68	0.589	0.219	0.848	2.69	2.45
Y2	L1	Omo×Var	Omo	Var	48	2	6.68	34	4501.1	71.31	9.66	10.43	3.46	1.38	74.36	1.33333	13.33	16.39	1.27	0.64	0.243	0.927	2.63	3.59
Y2	L1	T14	T14	T14	49	2	4.81	28	3446.9	56.39	10.08	8.66	4.23	1.64	108.93	2.66667	14.22	15.96	1.66	0.491	0.227	0.754	2.16	1.78
Y2	L1	T14×Arm	T14	Arm	50	2	5.19	33	5093.8	56.2	9.56	10.99	4.68	1.21	78.21	1.66667	11.82	13.21	0.96	0.628	0.239	0.91	2.63	2.74
Y2	L1	T14×Bak	T14	Bak	51	2	5.96	35	5174.4	59.38	7.12	11.87	2.98	1.4	83.14	1	15.69	12.89	1.71	0.724	0.291	1.066	2.49	4.19
Y2	L1	T14×Hek	T14	Hek	52	2	7.06	33	5347.1	62.11	9.83	9.84	3.39	1.35	76.28	1.33333	15.1	12.99	2.02	0.649	0.246	0.94	2.64	3.38
Y2	L1	T14×Kho	T14	Kho	53	2	4.59	37	5387.4	67.19	7.27	10.26	3.71	1.48	86.97	2.33333	14.52	16.49	1.29	0.679	0.247	0.972	2.75	3.35
Y2	L1	T14×May	T14	May	54	2	5	29	4993.9	55.43	8.59	10.04	3.74	1.69	80.92	3.33333	10.06	13.54	1.23	0.547	0.224	0.81	2.44	2.35
Y2	L1	T14×Omo	T14	Omo	55	2	5.4	34	4936.7	62.7	8.61	11.33	2.97	1.72	71.46	3.33333	12	15	0.96	0.475	0.2	0.709	2.38	1.85
Y2	L1	T14×Var	T14	Var	56	2	6.36	32	5035.6	52.79	7.63	9.24	4.4	1.64	84.41	2	10.82	11.66	1.35	0.88	0.286	1.224	3.08	5.01
Y2	L1	Var×Arm	Var	Arm	57	2	5.39	35	5256.5	55.44	8.65	10.99	3.82	1.66	91.28	1.66667	11.84	13.98	1.01	0.571	0.227	0.838	2.52	3.22
Y2	L1	Var×Bak	Var	Bak	58	2	6.09	38	4965.1	55.03	8	8.38	3.72	1.27	85.11	2.66667	11.21	11.11	1.63	0.682	0.268	0.998	2.54	3.46
Y2	L1	Var×Hek	Var	Hek	59	2	6.25	35	4721.2	52.36	9.55	8.87	4.46	1.74	86.9	2.66667	12.78	16.21	0.99	0.882	0.277	1.217	3.18	4.26
Y2	L1	Var×Kho	Var	Kho	60	2	6.4	36	4675	58.45	8.3	10.8	3.34	1.31	88.84	3.33333	13.38	14.35	1	0.632	0.264	0.941	2.39	2.83
Y2	L1	Var×May	Var	May	61	2	5.38	34	5204.9	56.75	9.53	10.15	3.46	1.3	79.25	3.33333	10.84	13.45	1.97	0.813	0.259	1.126	3.14	3.84
Y2	L1	Var×Omo	Var	Omo	62	2	7.46	38	5370.5	58.58	6.66	10.75	2.82	1.43	89.58	2.66667	11.59	14.83	1.04	0.845	0.254	1.154	3.33	3.61
Y2	L1	Var×T14	Var	T14	63	2	7.15	34	5672.2	61.56	9.92	10.16	4.15	1.65	90.88	2	11.19	15.23	1.62	0.725	0.236	1.009	3.07	4.51
Y2	L1	Varamin	Var	Var	64	2	6.79	34	5514.8	62.6	8.82	8.33	2.36	1.41	79.38	1.33333	11.42	19.93	1.64	0.775	0.273	1.1	2.84	4.43
Y2	L1	Arm×Bak	Arm	Bak	1	3	6.73	31	5001.1	66.81	8.4	8.89	4.38	1.5	100.57	2	12.78	13.33	0.99	0.73	0.268	1.048	2.72	2.87
Y2	L1	Arm×Hek	Arm	Hek	2	3	5.88	34	4391.4	59.79	7.64	10.26	4.16	1.68	91.79	2.66667	13.84	12.85	1.57	0.575	0.233	0.848	2.47	2.59
Y2	L1	Arm×Kho	Arm	Kho	3	3	5.2	31	4938.9	69.05	8.19	10.75	5.29	1.56	96.98	2	13.48	14.67	1.91	0.806	0.269	1.129	3	3.03
Y2	L1	Arm×May	Arm	May	4	3	5.81	30	5156.6	67.31	8.23	8.42	2.65	1.66	84.08	2.66667	14.76	16.04	1.99	0.726	0.255	1.03	2.85	3.28
Y2	L1	Arm×Omo	Arm	Omo	5	3	4.27	37	4863.3	55.48	8.29	9.12	3.8	1.43	88.61	2.33333	11.51	12.44	1.47	0.52	0.239	0.797	2.18	1.84
Y2	L1	Arm×T14	Arm	T14	6	3	4.99	32	4571.5	56.3	7.32	9.66	3.26	1.59	85.25	2.33333	13.54	18.18	1.35	0.604	0.223	0.868	2.71	2.17
Y2	L1	Arm×Var	Arm	Var	7	3	7.38	34	5303.8	54.51	9.14	10.25	3.87	1.43	83.08	3.33333	14.43	13.24	2.31	0.828	0.285	1.169	2.91	4.61
Y2	L1	Armaghan	Arm	Arm	8	3	5.36	35	4645.3	63.62	10.66	11.1	2.75	1.47	95.26	1.33333	12.85	13.74	1.35	0.629	0.233	0.905	2.7	2.88
Y2	L1	Bak×Arm	Bak	Arm	9	3	6.2	29	4974	53.18	9.29	10.58	2.37	1.61	84.29	1.66667	9.55	18.95	1.05	0.769	0.286	1.108	2.69	4.57
Y2	L1	Bak×Hek	Bak	Hek	10	3	6.44	28	3960.8	58.01	9.13	8.86	3.56	1.58	88.15	3	12.37	14.26	1.3	0.633	0.255	0.932	2.48	3.97
Y2	L1	Bak×Kho	Bak	Kho	11	3	6.62	34	4068.8	62.48	6.83	8.01	2.68	1.36	82.56	3.66667	11.31	13.86	1.34	0.51	0.23	0.777	2.22	2.72
Y2	L1	Bak×May	Bak	May	12	3	5.97	27	4934.3	55.12	9.85	9.56	2.88	1.57	92.81	3.33333	10.57	11.18	0.98	0.704	0.264	1.016	2.67	2.96
Y2	L1	Bak×Omo	Bak	Omo	13	3	6.21	31	4630.7	53.6	10.52	9.59	4.14	1.7	82.37	2.66667	13.45	18.05	1.32	0.674	0.266	0.987	2.53	3.44
Y2	L1	Bak×T14	Bak	T14	14	3	6.43	28	4463	54.36	9.04	9.19	3.89	1.71	90.73	2.66667	11.81	13.81	1.03	0.646	0.233	0.923	2.77	3.51
Y2	L1	Bak×Var	Bak	Var	15	3	8.28	29	4651.9	56.99	9.53	9.82	2.65	1.35	83.72	3	12.16	10.83	1.32	0.576	0.226	0.842	2.55	3.13
Y2	L1	Bakhtegan	Bak	Bak	16	3	6.17	33	4783.7	54.31	11.01	9.72	3.59	1.78	82.97	2.33333	11.25	12.43	2.19	0.709	0.265	1.023	2.68	3.91
Y2	L1	Dr.Omomi	Omo	Omo	17	3	5.66	30	3645.9	50.49	8.35	10.77	3.72	1.43	88.76	1	13.14	12.62	1.01	0.461	0.217	0.712	2.12	1.77
Y2	L1	Hek×Arm	Hek	Arm	18	3	5.63	30	4656.7	58.23	9.63	8.78	4.36	1.89	83.89	1.33333	12.31	11.64	0.98	0.685	0.247	0.979	2.77	2.69
Y2	L1	Hek×Bak	Hek	Bak	19	3	6.09	33	4942.3	56.99	7.38	10.16	4.15	1.43	101.15	1.66667	11.92	12.44	2.17	0.651	0.253	0.949	2.57	4.54
Y2	L1	Hek×Kho	Hek	Kho	20	3	6.96	32	4637.2	49.59	8.1	10.79	3.69	1.7	105.11	2.66667	11.23	17.67	1.32	0.577	0.232	0.849	2.49	3.02
Y2	L1	Hek×May	Hek	May	21	3	5.87	28	4697	74.78	8.34	9.52	4.62	1.51	98.77	1.66667	14.6	11.97	1.04	0.665	0.249	0.96	2.67	2.74
Y2	L1	Hek×Omo	Hek	Omo	22	3	6.73	30	4573	68.19	9.75	8.4	4.01	1.29	84.77	2.66667	11.68	14.16	1.62	0.609	0.247	0.899	2.47	3.39
Y2	L1	Hek×T14	Hek	T14	23	3	6.16	36	5199.1	56.75	8.41	8.59	4.1	1.56	97.07	1.66667	15.83	12.52	1.71	0.792	0.249	1.093	3.18	3.1
Y2	L1	Hek×Var	Hek	Var	24	3	5.8	33	4160.1	60.73	10.26	7.67	2.4	1.56	84.57	2.33333	13.26	14.18	2.31	0.674	0.224	0.943	3.01	3.19
Y2	L1	Hekmat	Hek	Hek	25	3	5.89	32	4789.2	55.61	10.5	11.05	4.06	1.59	82.47	0.333333	12.07	13.71	0.94	0.657	0.232	0.933	2.83	3.41
Y2	L1	Kho×Arm	Kho	Arm	26	3	6.08	37	4516.6	58.16	7.97	8	2.8	1.39	73.71	3.66667	13.61	13.16	1.42	0.728	0.272	1.05	2.68	2.76
Y2	L1	Kho×Bak	Kho	Bak	27	3	6.66	36	4681.2	59.3	7.37	9.95	4.75	1.47	78.11	3.33333	13.27	15.75	0.64	0.625	0.246	0.915	2.54	3.22
Y2	L1	Kho×Hek	Kho	Hek	28	3	5.86	36	4474.8	59.41	9.3	9.19	4.27	1.58	81.57	2.66667	13.04	14.2	1.28	0.539	0.217	0.794	2.48	2.88
Y2	L1	Kho×May	Kho	May	29	3	5.25	35	4986.7	64.06	9.87	9.25	2.79	1.48	96.73	1	12.68	17.55	1.34	0.564	0.234	0.838	2.41	3.17
Y2	L1	Kho×Omo	Kho	Omo	30	3	4.5	37	4655	58.78	9.24	10.11	3.95	1.48	73.04	1	13.04	16.9	1.2	0.63	0.246	0.92	2.56	2.58
Y2	L1	Kho×T14	Kho	T14	31	3	4.77	35	5407.5	63.57	9.48	9.4	3.36	1.54	79.32	1	11.8	15.13	0.64	0.715	0.236	0.999	3.03	3.17
Y2	L1	Kho×Var	Kho	Var	32	3	5.34	32	4494.4	53.91	7.63	8.62	2.9	1.42	75.36	1.66667	10.65	13.45	1.06	0.659	0.255	0.96	2.58	4.66
Y2	L1	Khordad	Kho	Kho	33	3	5.14	33	4581.8	68.44	6.7	10.5	3.02	1.54	84.6	1.33333	11.76	12.68	0.66	0.711	0.281	1.042	2.53	2.55
Y2	L1	May	May	May	34	3	5.47	33	3925.3	58.73	9.67	10.15	4.44	1.48	98.93	1.66667	13.64	18.97	1.06	0.528	0.229	0.795	2.31	3.47
Y2	L1	May×Arm	May	Arm	35	3	5.32	35	4526.2	66.78	9	9.88	6.02	1.78	93.15	1.66667	10.62	13.28	1.71	0.659	0.255	0.96	2.58	3.32
Y2	L1	May×Bak	May	Bak	36	3	5.53	33	4788.5	60.91	9.17	9.35	3.76	1.54	71.1	0.666667	12.49	11.73	0.94	0.575	0.236	0.852	2.44	3.69
Y2	L1	May×Hek	May	Hek	37	3	5.85	37	3568.1	59.42	7.5	10.72	4.01	1.69	78.87	2.33333	13.16	13.56	1.01	0.551	0.22	0.81	2.5	3.2
Y2	L1	May×Kho	May	Kho	38	3	5.15	32	4599.3	62.57	7.96	11.07	3.85	1.45	98.47	1.66667	10.89	12.51	1.36	0.635	0.252	0.931	2.52	2.26
Y2	L1	May×Omo	May	Omo	39	3	4.83	32	3972	65.75	7.42	9.45	4.56	1.49	77.19	2.33333	11.45	17.63	1.32	0.658	0.243	0.946	2.71	2.45
Y2	L1	May×T14	May	T14	40	3	5.65	28	4338.5	66.17	8.23	9.18	3.83	1.42	83.44	2.33333	13.55	14.54	1.4	0.641	0.256	0.942	2.5	2.64
Y2	L1	May×Var	May	Var	41	3	7.26	38	4683.4	55.74	9.5	10.33	3.9	1.47	81.91	2	12.49	13.64	1.01	0.707	0.263	1.019	2.69	3.04
Y2	L1	Omo×Arm	Omo	Arm	42	3	5.2	31	4992.4	55.28	8.28	10.75	3.19	1.62	99.36	3	12.81	12.82	0.69	0.556	0.24	0.836	2.32	1.96
Y2	L1	Omo×Bak	Omo	Bak	43	3	6.28	32	5169.3	56.79	7.48	9.28	3.75	1.59	84.34	1.66667	13.11	13.17	1.05	0.59	0.249	0.881	2.37	2.87
Y2	L1	Omo×Hek	Omo	Hek	44	3	6.05	30	5151.9	60.67	9.14	9.48	3.05	1.4	82.13	1.66667	11.31	16.49	1.31	0.617	0.265	0.926	2.33	3.25
Y2	L1	Omo×Kho	Omo	Kho	45	3	5.98	31	5672.1	59.28	8.05	9.54	6.03	1.24	86.71	2	12.02	16.47	1.35	0.615	0.242	0.9	2.54	2.27
Y2	L1	Omo×May	Omo	May	46	3	5.13	29	4867.8	52.27	9.78	10.25	4.26	1.44	87.73	2	10.85	12.48	1.01	0.605	0.223	0.869	2.71	2.19
Y2	L1	Omo×T14	Omo	T14	47	3	5.56	33	4845.9	55.07	9.36	9.74	3.67	1.36	89.14	1.33333	14.63	15.22	1.65	0.603	0.213	0.857	2.83	2.34
Y2	L1	Omo×Var	Omo	Var	48	3	6.46	32	4696	66.55	10	10.57	3.54	1.62	96.3	3.33333	11.34	13.61	1.4	0.666	0.257	0.969	2.59	3.6
Y2	L1	T14	T14	T14	49	3	4.69	32	3053.1	54.8	11.59	10.68	4.44	1.49	85.74	2.33333	15.12	15.37	1.67	0.477	0.213	0.725	2.24	1.77
Y2	L1	T14×Arm	T14	Arm	50	3	5.01	31	5277.6	58.4	9.77	10.67	4.65	1.59	77.12	1.66667	10.85	14.79	1.04	0.576	0.245	0.862	2.35	2.95
Y2	L1	T14×Bak	T14	Bak	51	3	6.3	35	5028.4	56.61	6.88	10.13	2.69	1.4	77.52	3	12.31	13.11	1.63	0.704	0.279	1.032	2.52	4.07
Y2	L1	T14×Hek	T14	Hek	52	3	5.92	35	5413.9	58.24	8.3	10.16	3.28	2.05	78.39	3	14.9	17.01	1.98	0.621	0.25	0.915	2.48	3.39
Y2	L1	T14×Kho	T14	Kho	53	3	4.99	35	4830.7	58.25	8.39	9.74	3.62	1.72	94.36	3.33333	12.14	16.84	1.37	0.653	0.255	0.953	2.56	3.21
Y2	L1	T14×May	T14	May	54	3	4.6	31	4958.5	58.44	10.21	9.96	3.93	1.58	88.42	1.33333	11.28	14.46	1.43	0.523	0.234	0.795	2.24	2.32
Y2	L1	T14×Omo	T14	Omo	55	3	5	36	5301.4	53.58	7.72	10	3.03	1.55	104.54	1	10.67	15	1.04	0.463	0.194	0.69	2.39	1.84
Y2	L1	T14×Var	T14	Var	56	3	5.94	32	5312	55.17	9.03	10.1	3.94	1.5	78.26	2	11.18	13	1.31	0.82	0.26	1.134	3.15	5.09
Y2	L1	Var×Arm	Var	Arm	57	3	5.37	31	4922.6	57.54	7.68	10.68	4.18	1.54	88.05	1	11.49	14.68	0.99	0.611	0.243	0.897	2.51	3.12
Y2	L1	Var×Bak	Var	Bak	58	3	5.91	38	4701.6	56.3	10.13	9.29	3.62	1.6	89.56	1.33333	11.46	11.56	1.7	0.698	0.274	1.021	2.55	3.82
Y2	L1	Var×Hek	Var	Hek	59	3	6.03	35	4768.4	57.32	10.32	9.13	3.87	1.8	99.1	2.33333	12.55	13.79	1.01	0.836	0.299	1.192	2.8	4.49
Y2	L1	Var×Kho	Var	Kho	60	3	6.12	36	4492.6	58.44	8.37	10.53	3.33	1.49	82.49	2	11.28	15.65	1	0.608	0.234	0.884	2.6	3.17
Y2	L1	Var×May	Var	May	61	3	5.84	34	4615.1	55.96	9.27	9.18	4.21	1.3	102.75	3	11.82	15.22	2.03	0.725	0.291	1.067	2.49	3.97
Y2	L1	Var×Omo	Var	Omo	62	3	5.92	34	5409.5	59.26	7.34	8.58	3.51	1.64	93.76	3	16.41	13.17	0.96	0.879	0.244	1.179	3.6	3.74
Y2	L1	Var×T14	Var	T14	63	3	6.65	32	5223	64.14	10.08	9.51	3.19	1.55	91.78	3	9.47	12.77	1.72	0.777	0.252	1.08	3.08	4
Y2	L1	Varamin	Var	Var	64	3	6.61	32	5361.4	62.97	8.85	9	2.64	1.72	92.62	2	12.58	19.4	1.7	0.789	0.269	1.111	2.93	4.64
Y1	L2	Arm×Bak	Arm	Bak	1	1	4.4	33	3298.57	71.1275	6.5	9.66667	3.33333	1.3	70.6667	1.66667	12	14	1	0.45	0.217	0.7	2.07	2.226
Y1	L2	Arm×Hek	Arm	Hek	2	1	4.55	35	2892.86	73.7073	6.83333	9	3.66667	1.23333	60.6667	2	11.6667	12.3333	1.66667	0.448	0.206	0.687	2.17	1.739
Y1	L2	Arm×Kho	Arm	Kho	3	1	4.59	32	2969.05	68.6175	7.16667	9.16667	3.5	1.23333	69.3333	1	12.6667	13.6667	1.33333	0.471	0.217	0.722	2.17	2.119
Y1	L2	Arm×May	Arm	May	4	1	4.6	30	3242.86	61.5385	6.83333	10.3333	3	1.23333	64.3333	1.66667	11.6667	12.3333	1	0.495	0.206	0.736	2.4	1.896
Y1	L2	Arm×Omo	Arm	Omo	5	1	4.75	30	3027.14	50.2124	6.66667	9.33333	4.16667	1.26667	67.3333	1	14	17	0.666667	0.512	0.217	0.765	2.36	2.363
Y1	L2	Arm×T14	Arm	T14	6	1	4.5	32	2903.5	64.7388	7.33333	10.6667	2.66667	1.21667	68.6667	1	11.6667	15.6667	1.66667	0.455	0.199	0.687	2.29	2.113
Y1	L2	Arm×Var	Arm	Var	7	1	4.7	33	3283.33	60.1069	7	8.16667	3.16667	1.3	60	1.66667	13.6667	14.3333	1.66667	0.568	0.23	0.838	2.47	3.583
Y1	L2	Armaghan	Arm	Arm	8	1	4.75	28	3795	61.1017	8.33333	9.33333	2.5	1.36667	57.6667	1.33333	13	15	2.33333	0.498	0.221	0.755	2.25	2.567
Y1	L2	Bak×Arm	Bak	Arm	9	1	5.01	29	4500.48	60.8507	7.16667	10	3.83333	1.33333	68.6667	1.33333	15	12.3333	2	0.668	0.265	0.98	2.52	3.188
Y1	L2	Bak×Hek	Bak	Hek	10	1	5.27	33	2780.95	71.6293	7.16667	9.5	3	1.3	59	2	12.6667	12.6667	2.33333	0.46	0.223	0.717	2.06	2.065
Y1	L2	Bak×Kho	Bak	Kho	11	1	5.1	30	2504.76	61.9772	6.66667	10.8333	3	1.31667	63.6667	1.33333	11	13.3333	0.666667	0.435	0.192	0.658	2.27	1.384
Y1	L2	Bak×May	Bak	May	12	1	3.884	28	2595.24	53.9727	6.66667	10.5	3	1.2	75.3333	1	11.6667	15.6667	1.33333	0.403	0.194	0.627	2.08	1.235
Y1	L2	Bak×Omo	Bak	Omo	13	1	4.795	32	2735.71	57.7122	6.83333	8.66667	3.5	1.21667	70	1.66667	12.3333	15.3333	2	0.471	0.2	0.705	2.36	1.668
Y1	L2	Bak×T14	Bak	T14	14	1	4.97	33	3164.29	72.7124	8.66667	8.16667	4	1.26667	74.3333	0.666667	11.3333	14	2	0.453	0.18	0.665	2.52	2.309
Y1	L2	Bak×Var	Bak	Var	15	1	4.71	38	2511.9	53.1342	8	10.8333	4.5	1.3	68.3333	1.33333	11	12.3333	1.66667	0.417	0.212	0.66	1.97	1.702
Y1	L2	Bakhtegan	Bak	Bak	16	1	3.95	33	3397.62	68.6055	6.33333	8.5	2.66667	1.13333	66.6667	1	13	14.3333	1	0.447	0.198	0.677	2.26	1.562
Y1	L2	Dr.Omomi	Omo	Omo	17	1	3.4	32	1888.1	43.2535	10	11.3333	4	1.23333	69.3333	1	13	13	1	0.372	0.197	0.597	1.89	0.855
Y1	L2	Hek×Arm	Hek	Arm	18	1	4.635	33	3292.86	69.1288	7.16667	9.66667	4.66667	1.36667	60.6667	1	14	13.3333	2.33333	0.519	0.228	0.784	2.28	2.118
Y1	L2	Hek×Bak	Hek	Bak	19	1	4.32	35	3347.62	55.9687	6.66667	10	4	1.36667	68.6667	1	11	10.6667	2	0.425	0.226	0.684	1.88	1.849
Y1	L2	Hek×Kho	Hek	Kho	20	1	5.43	30	3532.38	74.7236	9.33333	10.8333	4.5	1.26667	65	1	13.3333	13	1	0.556	0.238	0.834	2.34	2.862
Y1	L2	Hek×May	Hek	May	21	1	5.0055	32	3159.52	59.3258	6.66667	10.3333	3.16667	1.21667	77	1.33333	12.3333	15	0.333333	0.524	0.218	0.779	2.4	2.423
Y1	L2	Hek×Omo	Hek	Omo	22	1	3.8	30	3185.71	58.8824	6.66667	11	3.66667	1.31667	70.6667	1	12	12	1.33333	0.445	0.221	0.699	2.01	1.406
Y1	L2	Hek×T14	Hek	T14	23	1	5.25	35	3400.48	52.3883	7.16667	10	4.33333	1.21667	59	1.33333	14.3333	15.6667	2	0.619	0.233	0.895	2.66	3.579
Y1	L2	Hek×Var	Hek	Var	24	1	4.16	28	3323.81	63.6601	7.16667	10.3333	3.33333	1.31667	61.6667	1.66667	12.6667	11.3333	2.33333	0.487	0.222	0.744	2.19	1.818
Y1	L2	Hekmat	Hek	Hek	25	1	3.95	35	3184.52	76.5981	6.66667	9.16667	2	1.25	69.3333	1.66667	12.6667	13.3333	2	0.464	0.216	0.714	2.15	1.651
Y1	L2	Kho×Arm	Kho	Arm	26	1	4.75	38	2797.62	76.7058	6.83333	10	4.16667	1.26667	69	1.66667	13.3333	14.3333	2	0.457	0.215	0.706	2.13	2.186
Y1	L2	Kho×Bak	Kho	Bak	27	1	4.42	33	2924.76	60.1107	6.5	10.5	2.66667	1.36667	67	1.33333	13	13.3333	1.66667	0.51	0.205	0.751	2.49	1.696
Y1	L2	Kho×Hek	Kho	Hek	28	1	4.8	33	2705.95	56.0053	8.66667	10.3333	3.5	1.25	63.3333	1	13.6667	11.6667	2.33333	0.458	0.217	0.709	2.11	1.633
Y1	L2	Kho×May	Kho	May	29	1	5.195	28	3071.19	54.5701	8.33333	9.66667	3.66667	1.18333	68.3333	1	12	14.6667	2	0.498	0.209	0.742	2.38	2.236
Y1	L2	Kho×Omo	Kho	Omo	30	1	4.56	33	2764.76	63.8305	7.66667	8.83333	4.33333	1.26667	62.6667	0.666667	13.3333	15	1.66667	0.428	0.203	0.663	2.11	1.797
Y1	L2	Kho×T14	Kho	T14	31	1	4.445	30	3116.43	84.72	7.16667	9.5	3	1.33333	62.3333	2.33333	14	16	1.66667	0.479	0.234	0.749	2.05	2.506
Y1	L2	Kho×Var	Kho	Var	32	1	4.7115	30	2671.43	65.8519	6.83333	9.5	3.16667	1.26667	64.6667	1.66667	13	14.6667	1	0.443	0.219	0.695	2.02	1.719
Y1	L2	Khordad	Kho	Kho	33	1	4.5	38	3541.29	69.7446	6.83333	9.16667	3.33333	1.33333	66.6667	1.33333	11	15.3333	1.33333	0.462	0.219	0.715	2.11	1.825
Y1	L2	May	May	May	34	1	4.765	30	3331.67	73.2724	6.5	10.1667	2.83333	1.26667	64	1.66667	11	14	2	0.449	0.22	0.702	2.04	1.751
Y1	L2	May×Arm	May	Arm	35	1	4.63	28	2709.52	67.7293	7	8	5.33333	1.33333	84.3333	2	14	14.3333	1.33333	0.443	0.225	0.701	1.97	1.741
Y1	L2	May×Bak	May	Bak	36	1	4.975	35	2427.38	58.8033	6.66667	9.83333	4	1.28333	75.6667	1.33333	13	14.6667	1.66667	0.458	0.205	0.696	2.23	1.315
Y1	L2	May×Hek	May	Hek	37	1	3.769	38	3011.9	73.1114	7.66667	8.66667	5.16667	1.21667	68.6667	1.33333	11.3333	13	2.33333	0.413	0.215	0.659	1.92	1.485
Y1	L2	May×Kho	May	Kho	38	1	5.005	35	3059.52	69.8107	6.66667	9.33333	3	1.13333	75	1.33333	12.6667	16.6667	2.33333	0.5	0.222	0.758	2.25	2.474
Y1	L2	May×Omo	May	Omo	39	1	4.25	35	2940.48	66.7455	6.5	10.6667	3.33333	1.43333	53.3333	0.333333	12.6667	15	2	0.415	0.22	0.667	1.89	2.308
Y1	L2	May×T14	May	T14	40	1	4.5	32	2828.1	61.6097	7.16667	9.16667	5	1.3	62.6667	1	11.3333	13.6667	2	0.445	0.201	0.678	2.21	1.674
Y1	L2	May×Var	May	Var	41	1	5.17	32	2810.48	80.7692	7.16667	9	4.66667	1.13333	58.3333	1.33333	11.6667	13.3333	2	0.45	0.224	0.708	2.01	2.021
Y1	L2	Omo×Arm	Omo	Arm	42	1	4.375	33	2777.38	80.3686	7	10	3.83333	1.2	69	2	12	12.3333	1.66667	0.418	0.206	0.655	2.03	2.09
Y1	L2	Omo×Bak	Omo	Bak	43	1	4.665	28	2841.19	49.7193	6.5	9	3.16667	1.28333	70.6667	1	11.6667	12.3333	1.66667	0.454	0.21	0.697	2.16	1.573
Y1	L2	Omo×Hek	Omo	Hek	44	1	4.55	30	2890.48	57.1321	7.5	9.83333	3.5	1.4	65.3333	1.33333	10.3333	16.6667	2	0.414	0.211	0.656	1.96	1.435
Y1	L2	Omo×Kho	Omo	Kho	45	1	4.475	33	3042.86	65.0779	7	9.83333	4.33333	1.3	58.6667	2	10.6667	15.3333	2	0.429	0.209	0.67	2.05	1.942
Y1	L2	Omo×May	Omo	May	46	1	4.32	33	3681.9	67.0202	7	10.6667	4.83333	1.31667	66	1	11.6667	14.3333	2.33333	0.481	0.224	0.74	2.15	2.195
Y1	L2	Omo×T14	Omo	T14	47	1	3.9	38	2583.33	42.3343	7.66667	9.83333	3.5	1.33333	53.3333	1.33333	10.6667	13	1.66667	0.386	0.195	0.61	1.98	1.877
Y1	L2	Omo×Var	Omo	Var	48	1	5.145	30	2500	68.1831	8.66667	9.83333	3.16667	1.3	62	1.66667	11.6667	15	2.66667	0.422	0.196	0.649	2.15	1.422
Y1	L2	T14	T14	T14	49	1	3.65	33	1811.67	47.9564	10.1667	11.3333	3.83333	1.23333	63.3333	1	12.6667	15	1.33333	0.351	0.208	0.587	1.69	0.709
Y1	L2	T14×Arm	T14	Arm	50	1	4.875	30	2922.62	60.8961	7	9	2.66667	1.16667	59	1.66667	14.3333	12.6667	2.66667	0.52	0.232	0.79	2.24	2.41
Y1	L2	T14×Bak	T14	Bak	51	1	4.26	38	3567.14	69.0962	7	8.83333	3.16667	1.26667	63.3333	1	12	17.6667	1.33333	0.474	0.211	0.719	2.25	1.887
Y1	L2	T14×Hek	T14	Hek	52	1	4.98	28	2959.52	71.7387	7.33333	10	3.5	1.31667	58.3333	1.33333	13.6667	13.3333	2.33333	0.531	0.219	0.788	2.42	2.08
Y1	L2	T14×Kho	T14	Kho	53	1	4.62	30	3188.1	75.4736	7.83333	9.83333	3.66667	1.28333	73	1.33333	14.3333	15	0.666667	0.518	0.231	0.786	2.24	2.564
Y1	L2	T14×May	T14	May	54	1	4.561	30	3383.86	52.1538	7.33333	9.83333	3.16667	1.23333	57.3333	1.33333	12.3333	17.6667	0.666667	0.512	0.215	0.763	2.38	2.353
Y1	L2	T14×Omo	T14	Omo	55	1	3.75	35	3011.9	41.0961	6.66667	9	4.16667	1.36667	67.3333	2	12.6667	12.3333	2	0.441	0.218	0.692	2.02	1.857
Y1	L2	T14×Var	T14	Var	56	1	4.73111	35	2529.95	62.3558	7.83333	9.5	3.16667	1.3	56.3333	1.33333	12.3333	15.3333	1	0.473	0.208	0.715	2.27	1.457
Y1	L2	Var×Arm	Var	Arm	57	1	4.74	35	3138.1	80.692	6.66667	9.83333	4.33333	1.3	61.6667	2	12.3333	11.6667	2.33333	0.461	0.237	0.733	1.95	2.08
Y1	L2	Var×Bak	Var	Bak	58	1	4.5	35	3486.67	70.6364	7.5	10.3333	4.16667	1.25	75.3333	1.33333	13.6667	14.3333	1.33333	0.524	0.244	0.806	2.15	1.74
Y1	L2	Var×Hek	Var	Hek	59	1	5.09	30	2702.38	84.1388	6.5	9.33333	4.5	1.26667	60.6667	1.33333	12.3333	14.3333	2.66667	0.457	0.218	0.709	2.1	1.867
Y1	L2	Var×Kho	Var	Kho	60	1	5.25	33	2511.9	66.8246	6.33333	8.66667	3.16667	1.21667	66	1	10.6667	14	0.666667	0.428	0.218	0.678	1.96	1.614
Y1	L2	Var×May	Var	May	61	1	5.31	38	3300.48	68.9799	6.83333	8.83333	3	1.31667	69.3333	1	12.6667	13	2	0.544	0.224	0.806	2.43	2.222
Y1	L2	Var×Omo	Var	Omo	62	1	5.755	36	3616.9	72.6154	6.5	10.8333	3.16667	1.3	77.6667	1.33333	15	15.3333	1.66667	0.638	0.255	0.938	2.5	4.548
Y1	L2	Var×T14	Var	T14	63	1	4.798	28	2778.57	65.6373	8.33333	9	3.5	1.26667	65.3333	0.666667	11	16.6667	1	0.448	0.22	0.701	2.04	1.473
Y1	L2	Varamin	Var	Var	64	1	5.25	33	2904.76	65.9836	6.5	8.5	2.33333	1.33333	64	1.66667	12.3333	15.6667	0.333333	0.479	0.215	0.729	2.23	1.912
Y1	L2	Arm×Bak	Arm	Bak	1	2	4.42	33	3424.2	78.45	6.44	10.25	3.39	1.32	76.47	1.66667	11.29	15.31	1	0.439	0.217	0.689	2.02	2.25
Y1	L2	Arm×Hek	Arm	Hek	2	2	4.41	34	2933.3	68.19	6.72	9.88	3.55	1.27	59.56	1	11.55	12.21	1.56	0.446	0.206	0.685	2.17	1.73
Y1	L2	Arm×Kho	Arm	Kho	3	2	4.64	32	2974	71.74	7.8	9.95	3.76	1.29	62.02	1	12.51	14.01	1.31	0.479	0.225	0.739	2.13	2.01
Y1	L2	Arm×May	Arm	May	4	2	4.45	27	3125.1	61.61	6.71	10.5	2.95	1.22	66.84	1	10.94	12.11	1.01	0.496	0.199	0.73	2.49	1.9
Y1	L2	Arm×Omo	Arm	Omo	5	2	4.48	30	3080.7	48.41	6.41	9.3	4.15	1.23	72.78	1.33333	14.87	15.46	0.69	0.488	0.22	0.743	2.22	2.49
Y1	L2	Arm×T14	Arm	T14	6	2	4.29	32	3183.3	62.75	7.54	10.15	2.68	1.15	68.82	1.33333	12.05	16.54	1.57	0.427	0.201	0.659	2.12	2.11
Y1	L2	Arm×Var	Arm	Var	7	2	4.6	33	3253.9	61.76	6.95	8.4	2.94	1.3	58.83	1.33333	12.05	15.77	1.58	0.586	0.232	0.859	2.53	3.54
Y1	L2	Armaghan	Arm	Arm	8	2	4.67	28	3677.7	60.12	8.37	9.62	2.61	1.42	54.32	0.333333	11.87	14.26	2.46	0.461	0.211	0.706	2.18	2.65
Y1	L2	Bak×Arm	Bak	Arm	9	2	4.59	28	4824	61.21	7.03	10.92	4	1.26	71.4	1	14.34	12.98	2.01	0.666	0.27	0.983	2.47	3.15
Y1	L2	Bak×Hek	Bak	Hek	10	2	5.37	32	2673.3	74.1	6.95	9.3	3.01	1.35	56.41	1	13.16	11.97	2.32	0.463	0.218	0.715	2.12	2.17
Y1	L2	Bak×Kho	Bak	Kho	11	2	5.52	29	2454.8	62.22	7.14	11.48	3.16	1.34	58.19	1	10.64	12.13	0.66	0.438	0.183	0.652	2.39	1.39
Y1	L2	Bak×May	Bak	May	12	2	3.82	28	2721.6	54.91	6.63	11.1	3.14	1.33	75.02	1	11.48	16.48	1.26	0.396	0.199	0.625	1.99	1.18
Y1	L2	Bak×Omo	Bak	Omo	13	2	4.8	32	2655.6	58.44	6.52	8.49	3.34	1.18	72.55	1.33333	13.15	15.82	1.92	0.46	0.191	0.684	2.41	1.69
Y1	L2	Bak×T14	Bak	T14	14	2	5.17	35	3135.5	77.89	7.93	7.89	3.73	1.15	74.36	1.66667	10.96	13.67	1.91	0.445	0.18	0.656	2.47	2.42
Y1	L2	Bak×Var	Bak	Var	15	2	4.09	39	2715.6	52.07	7.91	11.48	4.62	1.22	72.95	1.66667	12.09	13.88	1.76	0.386	0.212	0.628	1.82	1.67
Y1	L2	Bakhtegan	Bak	Bak	16	2	3.97	33	3331.6	66.53	6.49	8.18	2.76	1.24	60.51	1.33333	12.59	14.29	1.01	0.445	0.201	0.678	2.21	1.57
Y1	L2	Dr.Omomi	Omo	Omo	17	2	3.32	31	1915.5	44.29	10.55	11.45	3.82	1.13	68.83	1.33333	12.78	12.24	1.01	0.357	0.205	0.59	1.74	0.84
Y1	L2	Hek×Arm	Hek	Arm	18	2	4.63	33	3371.7	66.45	7.4	9.05	4.85	1.28	71.67	0.666667	14.02	13.13	2.32	0.553	0.237	0.83	2.33	2.16
Y1	L2	Hek×Bak	Hek	Bak	19	2	4.3	37	3446.6	55.51	6.46	9.85	4.27	1.43	64.04	2	11.7	9.93	2.07	0.437	0.24	0.711	1.82	1.88
Y1	L2	Hek×Kho	Hek	Kho	20	2	5.78	29	3515.1	76.33	9.19	10.32	5.22	1.26	66.18	2	14.21	10.36	1.02	0.571	0.244	0.856	2.34	2.91
Y1	L2	Hek×May	Hek	May	21	2	4.79	32	3071.1	58.75	6.48	10.86	2.99	1.27	72	1	12.17	13.03	0.32	0.547	0.217	0.802	2.52	2.42
Y1	L2	Hek×Omo	Hek	Omo	22	2	3.59	30	3093.8	60.36	6.39	11.33	3.59	1.38	75.21	1	11.33	11.91	1.37	0.426	0.221	0.679	1.93	1.49
Y1	L2	Hek×T14	Hek	T14	23	2	5.21	34	3338.9	53.11	7.57	9.96	4.07	1.38	61.19	2	15.03	13.28	2.05	0.628	0.227	0.898	2.77	3.52
Y1	L2	Hek×Var	Hek	Var	24	2	4.36	29	3285.5	61.8	6.73	10.58	3.41	1.49	62.91	1.33333	12.74	12.28	2.41	0.509	0.219	0.764	2.32	1.84
Y1	L2	Hekmat	Hek	Hek	25	2	4.25	36	3320.4	79.53	6.14	8.76	2.13	1.22	67.48	1.33333	10.81	13.5	2.09	0.47	0.222	0.727	2.12	1.63
Y1	L2	Kho×Arm	Kho	Arm	26	2	5.05	37	2885.6	75.69	7.17	9.9	4.04	1.23	65.7	0.666667	13.28	14.91	1.93	0.447	0.222	0.702	2.01	2.19
Y1	L2	Kho×Bak	Kho	Bak	27	2	4.55	33	2889.8	60.04	6.47	11.43	2.49	1.33	66.13	1.66667	14.8	12.56	1.65	0.508	0.203	0.747	2.5	1.65
Y1	L2	Kho×Hek	Kho	Hek	28	2	4.67	34	2659.9	57.53	8.84	9.68	3.33	1.22	68.45	1.33333	13.83	12.47	2.31	0.468	0.214	0.716	2.19	1.6
Y1	L2	Kho×May	Kho	May	29	2	4.75	29	2900.6	55.05	7.98	9.39	3.59	1.05	78.26	2	12.63	13.64	2.01	0.516	0.212	0.764	2.43	2.36
Y1	L2	Kho×Omo	Kho	Omo	30	2	4.36	34	2738.9	64.24	7.61	9.58	3.98	1.22	62.24	1.33333	13.31	15.55	1.63	0.428	0.206	0.666	2.08	1.81
Y1	L2	Kho×T14	Kho	T14	31	2	4.19	30	2852.8	89.64	6.79	8.96	3.17	1.35	56.51	1	12.61	16.51	1.83	0.463	0.237	0.735	1.95	2.46
Y1	L2	Kho×Var	Kho	Var	32	2	4.78	32	2619.3	67.42	6.88	8.76	3.25	1.19	57.63	1.33333	13.74	13.9	0.97	0.457	0.222	0.713	2.06	1.72
Y1	L2	Khordad	Kho	Kho	33	2	4.33	38	3490.4	69.36	6.38	9.28	3.45	1.38	61	1.33333	10.82	15.94	1.4	0.453	0.217	0.704	2.09	1.73
Y1	L2	May	May	May	34	2	4.82	30	3309.6	78.35	6.91	10.53	2.83	1.22	71	1	11.51	14.81	1.97	0.443	0.202	0.677	2.19	1.81
Y1	L2	May×Arm	May	Arm	35	2	4.85	29	2774.3	62.42	6.93	8.07	5.77	1.28	79.87	1.33333	14.66	13.01	1.31	0.454	0.219	0.707	2.07	1.73
Y1	L2	May×Bak	May	Bak	36	2	5.19	37	2544.1	60.88	7.11	9.46	4.04	1.32	81.71	1.33333	12.89	13.31	1.71	0.466	0.209	0.709	2.23	1.32
Y1	L2	May×Hek	May	Hek	37	2	3.58	41	2822.1	68.75	7.78	8.39	5.24	1.27	71.81	1.66667	12.15	13.61	2.22	0.407	0.224	0.663	1.82	1.43
Y1	L2	May×Kho	May	Kho	38	2	5.2	33	2910.7	68.49	6.41	9.49	3.14	1.19	83.11	1.66667	12.97	17.18	2.13	0.505	0.228	0.77	2.21	2.52
Y1	L2	May×Omo	May	Omo	39	2	4.22	35	2970.9	65.71	6.81	10.5	3.53	1.49	50.77	1.33333	12.09	13.66	2.01	0.409	0.229	0.67	1.79	2.35
Y1	L2	May×T14	May	T14	40	2	4.64	32	2829.1	55.06	6.86	8.46	5.03	1.27	56.8	1	12.94	12.52	1.91	0.469	0.2	0.702	2.35	1.75
Y1	L2	May×Var	May	Var	41	2	5.51	32	2930.9	79.09	7.09	10.05	4.73	1.11	60.84	1	10.86	12.67	1.96	0.437	0.219	0.689	2	2.12
Y1	L2	Omo×Arm	Omo	Arm	42	2	4.75	32	2889.5	86.01	7.14	9.75	3.93	1.18	64.45	1	13.89	11.44	1.61	0.421	0.197	0.649	2.14	2.15
Y1	L2	Omo×Bak	Omo	Bak	43	2	4.7	28	2801.2	49.87	6.52	9.16	3.1	1.15	70.39	0.666667	11.58	13.03	1.71	0.464	0.211	0.709	2.2	1.52
Y1	L2	Omo×Hek	Omo	Hek	44	2	4.41	30	2711.1	60.29	7.48	9.67	3.53	1.41	59.55	2	9.12	17.76	2.01	0.392	0.221	0.644	1.77	1.31
Y1	L2	Omo×Kho	Omo	Kho	45	2	4.5	35	3131.3	68.41	6.87	10.16	4.53	1.42	58.21	1.33333	10.35	15.55	1.96	0.438	0.207	0.677	2.12	1.85
Y1	L2	Omo×May	Omo	May	46	2	4.34	35	3625.5	69.53	6.63	9.71	5.08	1.37	60.74	1.33333	11.97	13.8	2.41	0.477	0.217	0.729	2.2	2.24
Y1	L2	Omo×T14	Omo	T14	47	2	3.85	39	2533.9	39.9	7.22	10.4	3.5	1.32	53.13	1.66667	10.73	12.17	1.62	0.375	0.199	0.603	1.88	1.9
Y1	L2	Omo×Var	Omo	Var	48	2	5.06	29	2555.5	65.94	8.99	9.46	2.97	1.28	62.61	2	12.69	15.18	2.62	0.424	0.202	0.657	2.1	1.44
Y1	L2	T14	T14	T14	49	2	3.73	31	1861.8	48.4	9.48	10.41	3.56	1.12	64.79	1.33333	13.46	13.42	1.34	0.351	0.21	0.589	1.67	0.7
Y1	L2	T14×Arm	T14	Arm	50	2	4.82	29	2948.7	68.22	6.96	9.57	2.65	0.98	54.91	1	13.93	13.23	2.65	0.531	0.233	0.802	2.28	2.33
Y1	L2	T14×Bak	T14	Bak	51	2	4.41	38	3579.9	62.92	6.68	7.82	3.19	1.19	55.58	1.33333	10.84	16.5	1.39	0.481	0.224	0.74	2.15	1.93
Y1	L2	T14×Hek	T14	Hek	52	2	5.08	27	3186.9	73.98	7.57	9.31	3.42	1.43	58.66	1.66667	12.99	13.64	2.44	0.532	0.219	0.789	2.43	2.08
Y1	L2	T14×Kho	T14	Kho	53	2	4.76	29	3141.3	79.69	8.13	9.3	3.68	1.24	76.87	1	14.14	15.32	0.63	0.515	0.225	0.777	2.29	2.56
Y1	L2	T14×May	T14	May	54	2	4.88	30	3329.9	53.71	7.85	9.58	3.05	1.18	57	1.66667	12.73	19.55	0.71	0.511	0.212	0.759	2.41	2.24
Y1	L2	T14×Omo	T14	Omo	55	2	3.44	34	2943.2	43.43	6.49	8.64	3.86	1.32	69.3	1	11.72	12.6	1.96	0.446	0.229	0.709	1.95	1.84
Y1	L2	T14×Var	T14	Var	56	2	4.49	36	2438.6	58.75	8.07	9.52	2.89	1.32	53.74	1.33333	13.31	15.58	1.04	0.491	0.203	0.729	2.42	1.43
Y1	L2	Var×Arm	Var	Arm	57	2	4.86	35	3098.1	77.15	6.66	10.08	4.04	1.23	60.75	1.33333	12.77	10.76	2.4	0.446	0.233	0.713	1.91	2.09
Y1	L2	Var×Bak	Var	Bak	58	2	4.6	34	3285.3	67.13	6.95	9.77	3.93	1.37	86.62	1	13.26	13.33	1.24	0.505	0.242	0.784	2.09	1.7
Y1	L2	Var×Hek	Var	Hek	59	2	5.34	31	2764.4	80.65	6.08	10.02	4.18	1.13	54.68	1.66667	12.44	14.11	2.67	0.451	0.226	0.711	2	1.93
Y1	L2	Var×Kho	Var	Kho	60	2	5.36	30	2454.6	67.52	5.89	8.37	3.06	1.22	69.43	1.66667	9.67	13.49	0.68	0.45	0.223	0.707	2.02	1.63
Y1	L2	Var×May	Var	May	61	2	5.21	39	3477.6	70.42	6.94	8.7	3.22	1.26	68.76	1	11.77	13.82	1.96	0.529	0.219	0.785	2.42	2.22
Y1	L2	Var×Omo	Var	Omo	62	2	5.59	36	3662.6	74.18	6.85	10.72	3.5	1.45	78.83	1.33333	15.22	15.93	1.68	0.658	0.26	0.964	2.53	4.74
Y1	L2	Var×T14	Var	T14	63	2	4.72	28	2695	67.45	8.37	8.28	3.38	1.16	68.49	1.33333	11.57	14.79	1.03	0.464	0.219	0.717	2.12	1.48
Y1	L2	Varamin	Var	Var	64	2	5.37	34	3032.2	66.68	6.13	8.74	2.58	1.31	60.88	1	11.94	17.03	0.34	0.467	0.222	0.723	2.1	1.9
Y1	L2	Arm×Bak	Arm	Bak	1	3	4.38	33	3173	63.81	6.56	9.08	3.28	1.28	64.86	1.66667	12.71	12.69	1	0.461	0.217	0.712	2.12	2.2
Y1	L2	Arm×Hek	Arm	Hek	2	3	4.69	36	2852.4	79.22	6.95	8.12	3.78	1.2	61.77	1.33333	11.78	12.46	1.77	0.45	0.206	0.689	2.18	1.74
Y1	L2	Arm×Kho	Arm	Kho	3	3	4.54	32	2964	65.49	6.53	8.38	3.24	1.18	76.65	1	12.82	13.32	1.35	0.463	0.209	0.706	2.22	2.22
Y1	L2	Arm×May	Arm	May	4	3	4.75	33	3360.6	61.47	6.96	10.17	3.05	1.25	61.83	1.66667	12.39	12.56	0.99	0.494	0.213	0.742	2.32	1.89
Y1	L2	Arm×Omo	Arm	Omo	5	3	5.02	30	2973.6	52.01	6.92	9.37	4.18	1.31	61.88	0.666667	13.13	18.54	0.65	0.536	0.214	0.788	2.5	2.23
Y1	L2	Arm×T14	Arm	T14	6	3	4.71	32	2623.7	66.73	7.12	11.19	2.66	1.28	68.51	1.66667	11.28	14.8	1.76	0.483	0.197	0.714	2.45	2.12
Y1	L2	Arm×Var	Arm	Var	7	3	4.8	33	3312.8	58.45	7.05	7.93	3.39	1.3	61.17	1	15.28	12.9	1.76	0.55	0.228	0.817	2.41	3.63
Y1	L2	Armaghan	Arm	Arm	8	3	4.83	28	3912.3	62.09	8.3	9.05	2.39	1.31	61.01	1.33333	14.13	15.74	2.21	0.535	0.231	0.804	2.32	2.49
Y1	L2	Bak×Arm	Bak	Arm	9	3	5.43	30	4176.9	60.49	7.3	9.08	3.66	1.41	65.94	0.666667	15.66	11.68	1.99	0.67	0.26	0.977	2.58	3.22
Y1	L2	Bak×Hek	Bak	Hek	10	3	5.17	34	2888.6	69.16	7.38	9.7	2.99	1.25	61.59	0.666667	12.18	13.36	2.35	0.457	0.228	0.719	2	1.96
Y1	L2	Bak×Kho	Bak	Kho	11	3	4.68	31	2554.7	61.74	6.19	10.19	2.84	1.3	69.14	1.66667	11.36	14.54	0.68	0.432	0.201	0.665	2.15	1.38
Y1	L2	Bak×May	Bak	May	12	3	3.95	28	2468.9	53.03	6.71	9.9	2.86	1.07	75.65	0.666667	11.86	14.85	1.41	0.41	0.189	0.629	2.17	1.29
Y1	L2	Bak×Omo	Bak	Omo	13	3	4.79	32	2815.9	56.98	7.15	8.85	3.66	1.25	67.45	1.33333	11.52	14.85	2.08	0.482	0.209	0.726	2.31	1.64
Y1	L2	Bak×T14	Bak	T14	14	3	4.77	31	3193	67.54	9.41	8.44	4.27	1.38	74.31	2	11.71	14.33	2.09	0.461	0.18	0.673	2.56	2.2
Y1	L2	Bak×Var	Bak	Var	15	3	5.33	37	2308.2	54.19	8.09	10.19	4.38	1.38	63.72	2	9.91	10.79	1.57	0.448	0.212	0.693	2.11	1.74
Y1	L2	Bakhtegan	Bak	Bak	16	3	3.93	33	3463.6	70.68	6.18	8.82	2.58	1.02	72.82	1.33333	13.41	14.37	0.99	0.449	0.195	0.676	2.3	1.56
Y1	L2	Dr.Omomi	Omo	Omo	17	3	3.48	33	1860.7	42.22	9.45	11.21	4.18	1.34	69.84	1.33333	13.22	13.76	0.99	0.387	0.189	0.605	2.05	0.87
Y1	L2	Hek×Arm	Hek	Arm	18	3	4.64	33	3214	71.81	6.93	10.28	4.48	1.45	49.66	1.66667	13.98	13.53	2.35	0.485	0.219	0.739	2.21	2.07
Y1	L2	Hek×Bak	Hek	Bak	19	3	4.34	33	3248.6	56.42	6.87	10.15	3.73	1.3	73.3	2	10.3	11.4	1.93	0.413	0.212	0.656	1.95	1.82
Y1	L2	Hek×Kho	Hek	Kho	20	3	5.08	31	3549.7	73.12	9.48	11.35	3.78	1.27	63.82	1.33333	12.46	15.64	0.98	0.541	0.232	0.812	2.33	2.81
Y1	L2	Hek×May	Hek	May	21	3	5.22	32	3247.9	59.9	6.85	9.81	3.34	1.16	82	2	12.5	16.97	0.34	0.501	0.219	0.756	2.29	2.43
Y1	L2	Hek×Omo	Hek	Omo	22	3	4.01	30	3277.7	57.4	6.95	10.67	3.75	1.25	66.12	1.33333	12.67	12.09	1.3	0.464	0.221	0.719	2.1	1.32
Y1	L2	Hek×T14	Hek	T14	23	3	5.29	36	3462.1	51.67	6.76	10.04	4.6	1.06	56.81	0.666667	13.63	18.05	1.95	0.61	0.239	0.891	2.55	3.64
Y1	L2	Hek×Var	Hek	Var	24	3	3.96	27	3362.2	65.52	7.6	10.09	3.26	1.14	60.42	1.33333	12.59	10.38	2.26	0.465	0.225	0.725	2.07	1.8
Y1	L2	Hekmat	Hek	Hek	25	3	3.65	34	3048.6	73.66	7.19	9.57	1.87	1.28	71.19	1	14.53	13.17	1.91	0.458	0.21	0.701	2.18	1.67
Y1	L2	Kho×Arm	Kho	Arm	26	3	4.45	39	2709.6	77.73	6.5	10.1	4.3	1.31	72.3	1	13.39	13.75	2.07	0.467	0.208	0.709	2.25	2.18
Y1	L2	Kho×Bak	Kho	Bak	27	3	4.29	33	2959.8	60.18	6.53	9.57	2.84	1.4	67.87	1	11.2	14.11	1.68	0.512	0.207	0.755	2.47	1.74
Y1	L2	Kho×Hek	Kho	Hek	28	3	4.93	32	2752	54.48	8.5	10.98	3.67	1.28	58.22	0.666667	13.5	10.86	2.36	0.448	0.22	0.701	2.04	1.67
Y1	L2	Kho×May	Kho	May	29	3	5.64	27	3241.8	54.09	8.69	9.95	3.74	1.32	58.4	1	11.37	15.69	1.99	0.48	0.206	0.72	2.33	2.11
Y1	L2	Kho×Omo	Kho	Omo	30	3	4.76	32	2790.6	63.43	7.73	8.08	4.69	1.32	63.09	0.666667	13.36	14.45	1.7	0.428	0.2	0.659	2.14	1.79
Y1	L2	Kho×T14	Kho	T14	31	3	4.7	30	3380.1	79.8	7.54	10.04	2.83	1.32	68.16	1	15.39	15.49	1.5	0.495	0.231	0.762	2.14	2.55
Y1	L2	Kho×Var	Kho	Var	32	3	4.65	28	2723.6	64.29	6.78	10.24	3.08	1.34	71.71	1.66667	12.26	15.43	1.03	0.429	0.216	0.677	1.99	1.72
Y1	L2	Khordad	Kho	Kho	33	3	4.67	38	3592.2	70.13	7.28	9.05	3.21	1.28	72.33	1.33333	11.18	14.73	1.27	0.471	0.221	0.727	2.13	1.92
Y1	L2	May	May	May	34	3	4.71	30	3353.7	68.2	6.09	9.81	2.84	1.31	57	0.333333	10.49	13.19	2.03	0.455	0.238	0.728	1.91	1.69
Y1	L2	May×Arm	May	Arm	35	3	4.41	27	2644.8	73.04	7.07	7.93	4.9	1.39	88.79	1	13.34	15.66	1.35	0.432	0.231	0.696	1.87	1.75
Y1	L2	May×Bak	May	Bak	36	3	4.76	33	2310.7	56.73	6.22	10.21	3.96	1.24	69.62	1.33333	13.11	16.02	1.62	0.45	0.201	0.684	2.24	1.31
Y1	L2	May×Hek	May	Hek	37	3	3.95	35	3201.7	77.47	7.55	8.94	5.09	1.17	65.52	1.33333	10.51	12.39	2.45	0.419	0.206	0.656	2.03	1.54
Y1	L2	May×Kho	May	Kho	38	3	4.81	37	3208.3	71.13	6.93	9.17	2.86	1.07	66.89	1.66667	12.37	16.15	2.54	0.495	0.216	0.747	2.29	2.43
Y1	L2	May×Omo	May	Omo	39	3	4.28	35	2910.1	67.79	6.19	10.84	3.14	1.38	55.89	1	13.24	16.34	1.99	0.421	0.211	0.664	2	2.26
Y1	L2	May×T14	May	T14	40	3	4.36	32	2827.1	68.16	7.48	9.87	4.97	1.33	68.53	1.66667	9.73	14.81	2.09	0.421	0.202	0.654	2.08	1.6
Y1	L2	May×Var	May	Var	41	3	4.83	32	2690	82.45	7.24	7.95	4.61	1.15	55.83	1.33333	12.47	13.99	2.04	0.463	0.229	0.727	2.02	1.93
Y1	L2	Omo×Arm	Omo	Arm	42	3	4	34	2665.3	74.73	6.86	10.25	3.73	1.22	73.55	2	10.11	13.22	1.72	0.415	0.215	0.662	1.93	2.03
Y1	L2	Omo×Bak	Omo	Bak	43	3	4.63	28	2881.2	49.57	6.48	8.84	3.23	1.41	70.94	1	11.75	11.63	1.62	0.444	0.209	0.686	2.12	1.63
Y1	L2	Omo×Hek	Omo	Hek	44	3	4.69	30	3069.9	53.97	7.52	10	3.47	1.39	71.12	1.66667	11.55	15.57	1.99	0.436	0.201	0.669	2.17	1.56
Y1	L2	Omo×Kho	Omo	Kho	45	3	4.45	31	2954.4	61.75	7.13	9.51	4.14	1.18	59.12	1.33333	10.99	15.12	2.04	0.42	0.211	0.663	1.99	2.03
Y1	L2	Omo×May	Omo	May	46	3	4.3	31	3738.3	64.51	7.37	11.63	4.59	1.27	71.26	1	11.36	14.86	2.26	0.485	0.231	0.752	2.1	2.15
Y1	L2	Omo×T14	Omo	T14	47	3	3.95	37	2632.7	44.77	8.12	9.27	3.5	1.35	53.53	1.66667	10.61	13.83	1.71	0.397	0.191	0.617	2.08	1.85
Y1	L2	Omo×Var	Omo	Var	48	3	5.23	31	2444.5	70.43	8.34	10.21	3.37	1.32	61.39	1	10.64	14.82	2.71	0.42	0.19	0.641	2.21	1.4
Y1	L2	T14	T14	T14	49	3	3.57	35	1761.6	47.52	10.86	12.25	4.11	1.35	61.88	1.66667	11.88	16.58	1.33	0.351	0.206	0.585	1.7	0.72
Y1	L2	T14×Arm	T14	Arm	50	3	4.93	31	2896.5	53.57	7.04	8.43	2.68	1.35	63.09	1.33333	14.73	12.1	2.68	0.509	0.231	0.777	2.2	2.49
Y1	L2	T14×Bak	T14	Bak	51	3	4.11	38	3554.4	75.27	7.32	9.85	3.14	1.35	71.09	1	13.16	18.84	1.28	0.467	0.198	0.698	2.36	1.84
Y1	L2	T14×Hek	T14	Hek	52	3	4.88	29	2732.2	69.5	7.1	10.69	3.58	1.2	58.01	1.66667	14.34	13.03	2.23	0.53	0.219	0.786	2.42	2.08
Y1	L2	T14×Kho	T14	Kho	53	3	4.48	31	3234.9	71.26	7.54	10.37	3.65	1.32	69.13	1.66667	14.53	14.68	0.7	0.521	0.237	0.796	2.2	2.57
Y1	L2	T14×May	T14	May	54	3	4.24	30	3437.8	50.59	6.82	10.09	3.28	1.29	57.67	1.33333	11.94	15.79	0.63	0.513	0.218	0.768	2.35	2.47
Y1	L2	T14×Omo	T14	Omo	55	3	4.06	36	3080.6	38.76	6.85	9.36	4.48	1.41	65.37	1	13.62	12.07	2.04	0.436	0.207	0.675	2.11	1.88
Y1	L2	T14×Var	T14	Var	56	3	4.97	34	2621.3	65.96	7.59	9.48	3.44	1.28	58.92	1.33333	11.36	15.09	0.96	0.455	0.213	0.701	2.14	1.48
Y1	L2	Var×Arm	Var	Arm	57	3	4.62	35	3178.1	84.24	6.68	9.59	4.63	1.37	62.58	1.66667	11.9	12.57	2.26	0.476	0.241	0.753	1.98	2.07
Y1	L2	Var×Bak	Var	Bak	58	3	4.4	36	3688.1	74.15	8.05	10.9	4.4	1.13	64.04	2.33333	14.07	15.34	1.43	0.543	0.246	0.828	2.21	1.78
Y1	L2	Var×Hek	Var	Hek	59	3	4.84	29	2640.4	87.63	6.92	8.65	4.82	1.4	66.65	1.33333	12.23	14.56	2.66	0.463	0.21	0.707	2.2	1.81
Y1	L2	Var×Kho	Var	Kho	60	3	5.14	36	2569.2	66.13	6.78	8.96	3.27	1.22	62.57	1	11.66	14.51	0.65	0.406	0.213	0.65	1.91	1.6
Y1	L2	Var×May	Var	May	61	3	5.41	37	3123.3	67.54	6.73	8.96	2.78	1.37	69.9	1.33333	13.57	12.18	2.04	0.559	0.229	0.827	2.44	2.23
Y1	L2	Var×Omo	Var	Omo	62	3	5.92	36	3571.3	71.05	6.15	10.94	2.83	1.15	76.5	0.666667	14.78	14.74	1.65	0.618	0.25	0.911	2.47	4.35
Y1	L2	Var×T14	Var	T14	63	3	4.88	28	2862.2	63.83	8.3	9.72	3.62	1.37	62.18	1.33333	10.43	18.55	0.97	0.432	0.221	0.686	1.95	1.46
Y1	L2	Varamin	Var	Var	64	3	5.13	32	2777.3	65.28	6.87	8.26	2.08	1.36	67.12	1.66667	12.73	14.3	0.33	0.491	0.208	0.734	2.36	1.92
Y2	L2	Arm×Bak	Arm	Bak	1	1	5.5	30	2845.24	67.7824	6.66667	9	3.66667	1.25	61.6667	1	11	11	2	0.503	0.212	0.751	2.37	2.203
Y2	L2	Arm×Hek	Arm	Hek	2	1	5.4	30	3423.81	52.7121	7.33333	9	3.5	1.33333	72	1.66667	14.6667	15	1.33333	0.464	0.219	0.717	2.12	1.792
Y2	L2	Arm×Kho	Arm	Kho	3	1	4.8	30	2764.29	51.3351	7	10	4.5	1.31667	65.6667	1.66667	12.3333	15.6667	0.666667	0.439	0.233	0.706	1.88	2.321
Y2	L2	Arm×May	Arm	May	4	1	5.6	30	3040.48	59.6711	7	9	4	1.21667	76.6667	1	13.3333	13	2	0.463	0.211	0.708	2.19	2.037
Y2	L2	Arm×Omo	Arm	Omo	5	1	5.6	31	2747.62	53.0329	6.5	9.5	3.16667	1.3	58.3333	1	12.6667	12	0.666667	0.506	0.231	0.774	2.19	2.286
Y2	L2	Arm×T14	Arm	T14	6	1	5.6	32	2616.67	60.4743	6.66667	9.66667	3.16667	1.2	76.6667	1.66667	13.3333	12	1.33333	0.484	0.228	0.748	2.12	2.086
Y2	L2	Arm×Var	Arm	Var	7	1	5.7	34	3395.24	59.1141	7.33333	10.3333	3.33333	1.33333	54.3333	1.66667	13.3333	14.3333	0.666667	0.56	0.234	0.834	2.39	1.569
Y2	L2	Armaghan	Arm	Arm	8	1	3.85	31	2464.29	69.1787	6.83333	8.66667	2.5	1.26667	68	1.33333	12	15.3333	1.66667	0.555	0.217	0.811	2.56	2.523
Y2	L2	Bak×Arm	Bak	Arm	9	1	4.9	30	2500	67.2897	7.33333	10.3333	2.66667	1.23333	68.6667	1	11.6667	13	1	0.603	0.265	0.911	2.28	3.197
Y2	L2	Bak×Hek	Bak	Hek	10	1	4.5	32	2238.1	68.0851	7.16667	9.33333	4.33333	1.33333	76.6667	1.33333	13.3333	18.3333	0.666667	0.491	0.235	0.762	2.09	2.113
Y2	L2	Bak×Kho	Bak	Kho	11	1	5	31	3071.43	85.2713	7.16667	9.16667	2.83333	1.28333	71.6667	1.66667	12	11	2	0.432	0.206	0.67	2.1	1.39
Y2	L2	Bak×May	Bak	May	12	1	5.2	32	2580.95	62.0493	7.66667	8.66667	2.66667	1.31667	67.6667	1.33333	13.6667	12.3333	2	0.399	0.204	0.633	1.96	1.252
Y2	L2	Bak×Omo	Bak	Omo	13	1	4.4	30	2914.29	60.2941	7	10	3.66667	1.33333	73	1	14.3333	16	2.33333	0.438	0.224	0.695	1.96	1.993
Y2	L2	Bak×T14	Bak	T14	14	1	4.7	30	3033.33	62.3234	6.66667	9.33333	3.33333	1.33333	67.6667	1.33333	10.3333	13.3333	2.66667	0.491	0.209	0.735	2.35	2.148
Y2	L2	Bak×Var	Bak	Var	15	1	4.5	28	2952.38	51.6129	6.83333	9.33333	3.5	1.3	61.3333	1.33333	12.3333	13.3333	1.66667	0.443	0.206	0.681	2.15	1.691
Y2	L2	Bakhtegan	Bak	Bak	16	1	4.15	30	3030.95	66.5605	7.16667	8.66667	3.16667	1.2	65.3333	2.66667	12.3333	15.6667	0.666667	0.491	0.197	0.722	2.49	1.684
Y2	L2	Dr.Omomi	Omo	Omo	17	1	3.8	30	1966.67	57.6271	10.6667	11.8333	4.5	1.18333	60	1.66667	11.6667	15.3333	1.66667	0.383	0.196	0.608	1.95	0.764
Y2	L2	Hek×Arm	Hek	Arm	18	1	5.6	30	2719.05	71.1033	7	10.3333	4.83333	1.33333	65	1	13	14.3333	2	0.532	0.225	0.795	2.36	2.098
Y2	L2	Hek×Bak	Hek	Bak	19	1	4.9	28	3130.95	82.5784	6.83333	10	4.83333	1.26667	69.6667	1	14	15	1.33333	0.466	0.228	0.729	2.04	1.886
Y2	L2	Hek×Kho	Hek	Kho	20	1	5.5	33	3316.67	68.916	7.33333	8.66667	3.66667	1.36667	70.6667	1	12.6667	13	0.666667	0.557	0.244	0.841	2.28	2.637
Y2	L2	Hek×May	Hek	May	21	1	4.7	30	3628.57	68.5039	7.5	11.6667	3.66667	1.23333	63.3333	1.66667	12	14.3333	1.33333	0.506	0.205	0.747	2.47	2.418
Y2	L2	Hek×Omo	Hek	Omo	22	1	4.9	33	3342.86	67.5214	7.16667	8.16667	4.66667	1.35	58	1	12.3333	13.3333	1	0.452	0.205	0.69	2.2	1.447
Y2	L2	Hek×T14	Hek	T14	23	1	6.9	33	3428.57	85.6938	7.33333	10	4	1.26667	59.6667	1.33333	14.6667	13.3333	1.66667	0.585	0.237	0.863	2.47	1.659
Y2	L2	Hek×Var	Hek	Var	24	1	4.2	30	2640.48	66.1858	7	8.5	2.16667	1.26667	67.6667	1.33333	11.6667	13	2	0.444	0.226	0.704	1.96	1.743
Y2	L2	Hekmat	Hek	Hek	25	1	3.4	29	2880.95	66.9421	6.66667	8.5	3.83333	1.25	67	1	13.6667	12.3333	1	0.436	0.223	0.692	1.96	1.659
Y2	L2	Kho×Arm	Kho	Arm	26	1	5.1	33	3611.9	49.5715	7.5	10.5	3.16667	1.36667	63	1.66667	11	16.3333	1.66667	0.438	0.207	0.677	2.12	2.247
Y2	L2	Kho×Bak	Kho	Bak	27	1	5.1	29	2930.95	65.6301	7.33333	9.33333	4	1.35	68	0.333333	12	12.6667	2.33333	0.454	0.215	0.702	2.11	1.816
Y2	L2	Kho×Hek	Kho	Hek	28	1	5.3	32	3319.05	72.1664	7.33333	7.66667	4	1.13333	65.3333	1.33333	13	14.3333	2	0.469	0.223	0.727	2.1	1.604
Y2	L2	Kho×May	Kho	May	29	1	5.5	28	2719.05	62.1716	7.16667	10	3	1.13333	69	2	13	13.3333	2	0.482	0.232	0.75	2.08	2.153
Y2	L2	Kho×Omo	Kho	Omo	30	1	4.8	32	3657.14	58.3333	7.16667	9.66667	3.16667	1.28333	65.6667	1.33333	13.6667	14.3333	2.33333	0.401	0.207	0.638	1.94	1.742
Y2	L2	Kho×T14	Kho	T14	31	1	5.4	30	3304.76	54.611	7	11.3333	3.16667	1.11667	69	1	13.6667	16	1.33333	0.473	0.231	0.739	2.05	2.391
Y2	L2	Kho×Var	Kho	Var	32	1	4.6	30	2711.9	64.4578	7.16667	9.16667	2.66667	1.25	67.3333	1.66667	12.6667	16	1.33333	0.467	0.235	0.737	1.99	1.651
Y2	L2	Khordad	Kho	Kho	33	1	3.9	30	2633.33	70.3436	7.16667	8.5	4.33333	1.26667	77.3333	1.33333	11.3333	13.3333	1.33333	0.467	0.205	0.706	2.28	1.912
Y2	L2	May	May	May	34	1	4.7	33	2600	68.4418	9.33333	8	3.66667	1.3	78.6667	1.66667	12.3333	13.3333	1.66667	0.468	0.222	0.725	2.11	2.008
Y2	L2	May×Arm	May	Arm	35	1	5.3	30	3014.29	55.7662	6.66667	10.1667	4.5	1.33333	66.3333	1	11.3333	14.6667	2.66667	0.474	0.212	0.72	2.24	1.705
Y2	L2	May×Bak	May	Bak	36	1	5.6	31	2964.29	70.1209	8	9	4.83333	1.26667	60.6667	0.666667	13.3333	15.3333	1.66667	0.427	0.201	0.659	2.12	1.355
Y2	L2	May×Hek	May	Hek	37	1	5.1	29	3361.9	63.881	7.66667	9.5	4.83333	1.16667	68.6667	1.33333	12.3333	14.6667	2.33333	0.438	0.202	0.672	2.17	1.352
Y2	L2	May×Kho	May	Kho	38	1	5.3	31	2842.86	72.6039	7	9.5	4.66667	1.33333	60.3333	0.666667	12	14.3333	1.66667	0.464	0.231	0.73	2.01	2.848
Y2	L2	May×Omo	May	Omo	39	1	4.9	30	2630.95	69.0832	7.5	11	3.83333	1.3	61.6667	0.666667	12.3333	14.6667	2	0.431	0.209	0.672	2.06	2.1
Y2	L2	May×T14	May	T14	40	1	4.3	31	2514.29	55.4924	7.16667	9.66667	4.16667	1.26667	56	2	13	12.6667	0.666667	0.429	0.213	0.674	2.01	1.846
Y2	L2	May×Var	May	Var	41	1	5.5	31	3880.95	61.9632	7.33333	10.8333	3.66667	1.23333	65	0.666667	9.66667	14.6667	2	0.458	0.237	0.73	1.93	1.878
Y2	L2	Omo×Arm	Omo	Arm	42	1	5.8	32	3228.57	49.115	8	10	3.83333	1.33333	57	1.33333	12.6667	15.3333	2	0.442	0.204	0.678	2.17	2.17
Y2	L2	Omo×Bak	Omo	Bak	43	1	5.7	32	3200	68.006	7.16667	10	3.33333	1.26667	66.3333	2	13	12.6667	2.33333	0.447	0.212	0.692	2.11	1.577
Y2	L2	Omo×Hek	Omo	Hek	44	1	5.2	30	3183.33	71.3538	7.66667	10.1667	3	1.3	69	1	13.3333	18	2.66667	0.427	0.211	0.67	2.02	1.473
Y2	L2	Omo×Kho	Omo	Kho	45	1	5.5	30	3476.19	62.3288	7.66667	10	4.33333	1.3	63.3333	1.33333	12	14	1	0.437	0.208	0.677	2.1	1.984
Y2	L2	Omo×May	Omo	May	46	1	4.4	30	2947.62	47.496	7.66667	9.5	4.33333	1.2	58.6667	1	11	11.6667	1.66667	0.491	0.232	0.759	2.12	2.276
Y2	L2	Omo×T14	Omo	T14	47	1	3.3	28	2359.52	57.114	8	10	4	1.28333	69.6667	1.66667	11.3333	15.3333	1	0.393	0.205	0.628	1.92	1.817
Y2	L2	Omo×Var	Omo	Var	48	1	6.1	33	3266.67	63.5569	6.83333	10.8333	3	1.25	75	1.66667	11.6667	13.3333	1.66667	0.446	0.214	0.693	2.08	1.532
Y2	L2	T14	T14	T14	49	1	3.75	32	2071.43	56.3218	11.3333	11.1667	4	1.4	59.3333	0	12	13	2	0.391	0.198	0.618	1.97	0.799
Y2	L2	T14×Arm	T14	Arm	50	1	4.4	33	2728.57	51.2524	7.66667	9.33333	4.33333	1.3	63.3333	1.33333	11.6667	17.3333	1.66667	0.528	0.224	0.79	2.36	2.439
Y2	L2	T14×Bak	T14	Bak	51	1	5.4	33	2995.24	68.2035	7.33333	10.1667	2.66667	1.15	68	2	11.6667	14.3333	1.66667	0.474	0.244	0.754	1.94	1.987
Y2	L2	T14×Hek	T14	Hek	52	1	5.1	27	3111.9	57.5363	6.5	9.33333	2.83333	1.26667	66.6667	1.66667	11.3333	14.3333	1.33333	0.496	0.234	0.767	2.12	2.029
Y2	L2	T14×Kho	T14	Kho	53	1	5.2	28	3771.43	47.601	7.66667	8.5	3.16667	1.26667	67.3333	2	12.3333	16	2.33333	0.547	0.233	0.819	2.35	2.618
Y2	L2	T14×May	T14	May	54	1	4.4	32	2730.95	62.3542	6.83333	9.16667	4	1.26667	62.6667	0.666667	11.3333	14.6667	2.33333	0.49	0.215	0.74	2.28	2.292
Y2	L2	T14×Omo	T14	Omo	55	1	3.8	30	2566.67	64.9376	7	9.16667	4.33333	1.11667	68.3333	1	11.6667	13.6667	2	0.424	0.212	0.668	2	1.88
Y2	L2	T14×Var	T14	Var	56	1	5.68	30	3057.14	63.4735	6.33333	10	4.83333	1.26667	66	1	13.6667	14.3333	0.333333	0.452	0.217	0.702	2.08	1.468
Y2	L2	Var×Arm	Var	Arm	57	1	4.55	33	3247.62	64.0762	6.5	9	3.66667	1.33333	60	2.33333	11.6667	14	1.33333	0.482	0.24	0.758	2.01	2.036
Y2	L2	Var×Bak	Var	Bak	58	1	4	29	2809.52	74.5763	6.66667	10.3333	3.16667	1.16667	61.3333	1	11	13	1	0.516	0.22	0.773	2.35	1.894
Y2	L2	Var×Hek	Var	Hek	59	1	5.1	27	2800	63.7024	7.33333	8.66667	4	1.28333	63.3333	1	12.3333	11.6667	1.66667	0.46	0.218	0.712	2.11	1.97
Y2	L2	Var×Kho	Var	Kho	60	1	4.2	30	3271.43	60.6987	6.83333	10	4	1.33333	73.6667	1.33333	13.3333	14.6667	2.66667	0.426	0.2	0.657	2.13	1.759
Y2	L2	Var×May	Var	May	61	1	5.1	32	2861.9	66.7221	8.66667	9.66667	3.16667	1.3	67	1.33333	11.6667	11	2.66667	0.559	0.222	0.82	2.52	2.378
Y2	L2	Var×Omo	Var	Omo	62	1	6.4	33	3550	62.2401	7	9.66667	2.5	1.23333	58.3333	1.33333	15	13.3333	1.66667	0.618	0.245	0.906	2.52	2.539
Y2	L2	Var×T14	Var	T14	63	1	5.8	30	3252.38	69.2533	7.66667	10.6667	4.83333	1.25	60	1.66667	11.3333	13.3333	2.33333	0.462	0.227	0.723	2.04	1.479
Y2	L2	Varamin	Var	Var	64	1	4.25	32	2766.67	69.8795	7	8.16667	3.16667	1.35	67	1	11.6667	15.6667	2	0.528	0.215	0.78	2.46	1.988
Y2	L2	Arm×Bak	Arm	Bak	1	2	5.65	29	2604.4	68.35	6.14	9.44	3.46	1.33	62.71	1	10.4	10.2	1.96	0.485	0.219	0.739	2.21	2.21
Y2	L2	Arm×Hek	Arm	Hek	2	2	5.63	28	3189	50.74	7.24	8.97	3.58	1.33	68.2	1.33333	14.48	15.8	1.41	0.46	0.203	0.696	2.27	1.85
Y2	L2	Arm×Kho	Arm	Kho	3	2	4.7	29	2780.1	49.79	6.89	9.87	4.42	1.35	65.77	1	12.26	15.3	0.65	0.416	0.231	0.679	1.8	2.32
Y2	L2	Arm×May	Arm	May	4	2	5.76	29	3169.8	60.72	6.7	8.57	3.96	1.16	74.92	1.33333	13.08	12.24	2.03	0.45	0.216	0.699	2.08	2
Y2	L2	Arm×Omo	Arm	Omo	5	2	5.41	29	2813.7	50.92	6.82	8.92	3.18	1.34	56.4	1.33333	12.37	12.57	0.67	0.513	0.231	0.781	2.22	2.43
Y2	L2	Arm×T14	Arm	T14	6	2	5.58	33	2550.2	59.73	7	9.32	3.08	1.29	86.77	1.66667	13.22	12.91	1.37	0.503	0.226	0.765	2.23	2.08
Y2	L2	Arm×Var	Arm	Var	7	2	5.98	33	3433.5	57.47	8	10.23	3.5	1.25	55.33	0.666667	12.21	16.35	0.67	0.56	0.231	0.831	2.42	1.59
Y2	L2	Armaghan	Arm	Arm	8	2	3.77	30	2653.3	69.66	7.24	8.47	2.45	1.31	64.09	1	12.31	14.93	1.8	0.556	0.214	0.809	2.6	2.54
Y2	L2	Bak×Arm	Bak	Arm	9	2	4.71	29	2448.7	71.15	7.99	10.66	2.6	1.18	66.71	1.66667	12.3	12.56	0.98	0.623	0.257	0.924	2.42	3.17
Y2	L2	Bak×Hek	Bak	Hek	10	2	4.4	31	2185.1	68.87	7.32	9.24	4.47	1.16	75.41	1.66667	12.15	17.75	0.64	0.496	0.228	0.76	2.18	2.09
Y2	L2	Bak×Kho	Bak	Kho	11	2	5.09	31	3235.9	81.81	7.47	9.15	2.97	1.13	67.49	1	12.66	12.55	1.96	0.439	0.201	0.672	2.18	1.38
Y2	L2	Bak×May	Bak	May	12	2	5.58	32	2760.2	67.48	6.97	8.43	2.6	1.35	69.69	1.66667	13.3	12.88	2.06	0.406	0.209	0.646	1.94	1.24
Y2	L2	Bak×Omo	Bak	Omo	13	2	4.29	29	3121.1	59.16	7.02	10.68	3.37	1.51	69.07	1.66667	14.07	16.19	2.4	0.444	0.227	0.705	1.96	1.9
Y2	L2	Bak×T14	Bak	T14	14	2	4.78	30	3005.8	61.48	6.27	8.99	3.35	1.27	68.98	1	11.05	14.74	2.55	0.5	0.209	0.744	2.39	2.17
Y2	L2	Bak×Var	Bak	Var	15	2	4.63	30	3024	51.33	7.31	9.06	3.31	1.19	66.11	1	11.85	12.56	1.56	0.461	0.21	0.705	2.2	1.68
Y2	L2	Bakhtegan	Bak	Bak	16	2	4.04	29	3204.8	68.02	7.48	8.48	3.25	1.35	69.02	1	12.36	15.32	0.67	0.488	0.189	0.711	2.58	1.79
Y2	L2	Dr.Omomi	Omo	Omo	17	2	3.71	30	2033	59.38	10.58	10.74	4.5	1.09	61.81	2	13.46	16.19	1.55	0.361	0.202	0.591	1.79	0.78
Y2	L2	Hek×Arm	Hek	Arm	18	2	5.51	30	2754.4	72.3	6.84	10.94	4.57	1.39	65.42	2	14.1	13.59	2	0.552	0.232	0.823	2.38	2.11
Y2	L2	Hek×Bak	Hek	Bak	19	2	4.8	29	3056.4	76.32	7.11	9.72	5.1	1.22	72.06	1	13.75	13.11	1.35	0.47	0.22	0.725	2.14	1.87
Y2	L2	Hek×Kho	Hek	Kho	20	2	5.22	34	3452.9	65.83	7.43	8.46	3.57	1.31	68.14	1.33333	12.95	14.71	0.67	0.558	0.248	0.846	2.25	2.75
Y2	L2	Hek×May	Hek	May	21	2	4.85	30	3761.2	69.78	6.96	12	3.57	1.33	54.85	2	11.68	14.41	1.28	0.501	0.198	0.734	2.53	2.35
Y2	L2	Hek×Omo	Hek	Omo	22	2	4.71	34	3233.3	71.75	7.66	8.53	4.6	1.25	59.93	1	14.28	12.24	1.01	0.457	0.201	0.691	2.27	1.51
Y2	L2	Hek×T14	Hek	T14	23	2	6.59	33	3578.8	83.79	7.24	10.62	4.11	1.19	59.07	1	15.29	12.22	1.62	0.598	0.246	0.886	2.43	1.67
Y2	L2	Hek×Var	Hek	Var	24	2	4.02	30	2439.5	65.63	6.65	8.86	2.13	1.34	64.81	1.66667	11.94	12.52	2.14	0.436	0.235	0.705	1.86	1.69
Y2	L2	Hekmat	Hek	Hek	25	2	3.11	30	2841.1	70.51	6.6	8.67	3.86	1.27	60.41	1.66667	13.86	12.12	0.96	0.409	0.234	0.675	1.75	1.72
Y2	L2	Kho×Arm	Kho	Arm	26	2	5.48	35	3825.2	48.11	7.21	10.93	3.17	1.41	64.46	1.33333	11.29	14.98	1.61	0.431	0.198	0.66	2.18	2.37
Y2	L2	Kho×Bak	Kho	Bak	27	2	5.33	31	2932.9	67.12	7.77	10.18	3.97	1.26	62.02	1.33333	13.62	13.01	2.38	0.473	0.219	0.727	2.16	1.91
Y2	L2	Kho×Hek	Kho	Hek	28	2	5.22	33	3424	70.5	7.18	7.79	4.26	1.13	66.45	1	13.22	14.24	1.89	0.464	0.23	0.729	2.02	1.55
Y2	L2	Kho×May	Kho	May	29	2	5.3	28	2639.8	59.03	7.69	9.65	3.18	1.19	66.54	1.66667	12.64	11.63	2.02	0.487	0.237	0.76	2.05	2.07
Y2	L2	Kho×Omo	Kho	Omo	30	2	5.01	31	3597.7	59.79	7.61	9.45	3.22	1.22	66.78	1.33333	12.68	14.32	2.3	0.386	0.199	0.614	1.94	1.79
Y2	L2	Kho×T14	Kho	T14	31	2	5.63	28	3347.4	55.77	6.97	11.59	3.22	1.14	72.14	1.33333	13	16.12	1.35	0.472	0.224	0.731	2.11	2.35
Y2	L2	Kho×Var	Kho	Var	32	2	4.49	31	2801.2	67.75	7.46	8.81	2.52	1.28	68.32	1.66667	13.83	15.27	1.35	0.483	0.242	0.761	2	1.74
Y2	L2	Khordad	Kho	Kho	33	2	4.09	29	2818.4	71.63	6.77	7.91	4.47	1.33	72.9	1.66667	11.97	14.75	1.32	0.477	0.208	0.719	2.29	1.93
Y2	L2	May	May	May	34	2	4.32	34	2626.1	67.51	9.18	8.11	3.42	1.26	69.61	1.33333	14.14	12.75	1.72	0.455	0.213	0.701	2.14	1.88
Y2	L2	May×Arm	May	Arm	35	2	5.2	30	2886.7	56.29	6.72	10.64	4.86	1.44	63.02	0.666667	11.13	13.68	2.67	0.497	0.212	0.744	2.34	1.71
Y2	L2	May×Bak	May	Bak	36	2	5.59	32	2879.1	67.19	8.6	8.72	5.41	1.34	62.09	1.66667	13.57	15.06	1.57	0.427	0.207	0.666	2.06	1.4
Y2	L2	May×Hek	May	Hek	37	2	4.98	30	3233.6	61.07	7.85	9.36	4.91	1.22	75.03	1.66667	12.28	14.68	2.41	0.451	0.201	0.685	2.24	1.4
Y2	L2	May×Kho	May	Kho	38	2	5.31	32	2766.9	64.03	6.79	9.88	4.65	1.31	57.82	2.33333	12.59	14.72	1.66	0.449	0.225	0.708	2	2.83
Y2	L2	May×Omo	May	Omo	39	2	5.02	31	2507.3	73.7	8.11	11.17	3.64	1.37	65.36	2.33333	12.95	15.13	1.95	0.396	0.205	0.631	1.93	2.07
Y2	L2	May×T14	May	T14	40	2	4.31	30	2552.5	57.51	7.18	9.89	4.13	1.22	61.6	1.33333	15.08	13.31	0.64	0.436	0.231	0.7	1.89	1.88
Y2	L2	May×Var	May	Var	41	2	5.6	31	3820.4	61.09	7.71	10.97	3.7	1.35	65.64	1.33333	9.81	15.17	1.99	0.472	0.237	0.744	1.99	1.92
Y2	L2	Omo×Arm	Omo	Arm	42	2	5.86	31	3086.6	49.4	7.69	9.84	3.77	1.24	64.94	1.66667	11.25	14.62	1.87	0.45	0.209	0.692	2.15	2.1
Y2	L2	Omo×Bak	Omo	Bak	43	2	5.26	30	3395.4	66.03	6.89	10.18	3.3	1.3	65.34	1.33333	13.85	12.09	2.38	0.449	0.233	0.716	1.93	1.6
Y2	L2	Omo×Hek	Omo	Hek	44	2	5.28	29	3279.5	71.17	7.68	10.23	3.07	1.29	73.99	1.33333	13.38	18.15	2.55	0.428	0.216	0.676	1.98	1.43
Y2	L2	Omo×Kho	Omo	Kho	45	2	5.68	32	3440.8	59.32	6.94	11.12	4.32	1.32	69.46	1.33333	13.03	13.82	0.98	0.43	0.208	0.67	2.07	1.94
Y2	L2	Omo×May	Omo	May	46	2	4.88	29	2950.3	49.15	7.04	9.82	4.3	1.22	49.78	1.66667	10.74	12.16	1.66	0.528	0.246	0.813	2.15	2.34
Y2	L2	Omo×T14	Omo	T14	47	2	3.43	29	2435.5	56.81	8.33	9.93	4.09	1.34	71.32	1.33333	12.88	14.91	1.03	0.396	0.197	0.623	2.01	1.79
Y2	L2	Omo×Var	Omo	Var	48	2	6.19	33	3130.9	62.93	7.59	10.22	3.23	1.14	69.04	1.33333	12.67	12.89	1.76	0.444	0.208	0.685	2.13	1.53
Y2	L2	T14	T14	T14	49	2	3.88	32	2140.3	58.38	10.49	10.03	4.09	1.57	62.29	0.333333	12.75	14.78	2.07	0.391	0.192	0.612	2.04	0.82
Y2	L2	T14×Arm	T14	Arm	50	2	4.55	32	2693.1	51.87	7.53	9.43	4.6	1.25	66.64	1	11.76	17.65	1.76	0.529	0.222	0.789	2.38	2.35
Y2	L2	T14×Bak	T14	Bak	51	2	5.57	32	3047.4	68.67	6.8	9.72	2.62	1.13	73.85	1.33333	9.96	13.7	1.55	0.461	0.254	0.751	1.81	2
Y2	L2	T14×Hek	T14	Hek	52	2	5.27	27	3045	54.9	5.82	9.83	2.78	1.34	74.87	2	11.48	13.1	1.38	0.511	0.234	0.782	2.18	1.95
Y2	L2	T14×Kho	T14	Kho	53	2	5.16	28	3608.2	45.03	7.31	8.26	3.06	1.15	69.38	2	13.84	16.76	2.17	0.536	0.234	0.809	2.29	2.75
Y2	L2	T14×May	T14	May	54	2	4.54	33	2669.9	64.27	7.22	8.7	3.8	1.24	66.73	1.33333	9.97	16.17	2.35	0.49	0.209	0.734	2.34	2.28
Y2	L2	T14×Omo	T14	Omo	55	2	3.79	30	2676	66.64	6.92	9.6	4.42	1.12	71.99	1.33333	9.91	13.96	2.01	0.43	0.218	0.68	1.97	1.9
Y2	L2	T14×Var	T14	Var	56	2	5.84	29	3234.1	63.25	6.41	10.16	4.97	1.22	67.56	1.33333	13.84	14.34	0.33	0.454	0.22	0.708	2.06	1.47
Y2	L2	Var×Arm	Var	Arm	57	2	4.33	33	3554.3	63.46	6.37	8.96	3.84	1.38	58.92	2	10.29	12.42	1.29	0.476	0.236	0.748	2.02	2.01
Y2	L2	Var×Bak	Var	Bak	58	2	3.77	31	3008.6	75.38	7.2	10.8	3.19	1.15	59.38	2	11.79	13.72	1	0.508	0.208	0.752	2.44	1.86
Y2	L2	Var×Hek	Var	Hek	59	2	5.02	28	2862	60.81	7.12	9.04	4.04	1.16	58.37	0.666667	11.61	11.55	1.68	0.441	0.216	0.69	2.04	2.02
Y2	L2	Var×Kho	Var	Kho	60	2	4.2	31	3261.7	60.6	6.97	9.9	4.11	1.35	73.37	0.666667	11.89	13.19	2.79	0.404	0.193	0.627	2.09	1.73
Y2	L2	Var×May	Var	May	61	2	5.03	31	2762.6	69.2	8.44	9.58	3.39	1.26	63.12	1.66667	11.81	10.96	2.54	0.604	0.229	0.875	2.64	2.52
Y2	L2	Var×Omo	Var	Omo	62	2	6.56	33	3485.5	57.63	6.64	9.78	2.54	1.13	55.56	2	13.81	13.93	1.76	0.674	0.242	0.962	2.79	2.42
Y2	L2	Var×T14	Var	T14	63	2	5.6	30	3202.6	73.28	7.37	10.43	4.77	1.22	55.67	2	10.79	12.31	2.45	0.438	0.215	0.686	2.04	1.52
Y2	L2	Varamin	Var	Var	64	2	4.09	31	2807.8	69.5	7.27	7.96	2.98	1.39	67.88	1.33333	12.15	15.48	1.92	0.531	0.211	0.779	2.52	2.08
Y2	L2	Arm×Bak	Arm	Bak	1	3	5.35	31	3086.1	67.22	7.19	8.56	3.87	1.17	60.63	1	11.6	11.8	2.04	0.521	0.205	0.762	2.54	2.2
Y2	L2	Arm×Hek	Arm	Hek	2	3	5.17	32	3658.6	54.68	7.43	9.03	3.42	1.34	75.8	1.66667	14.86	14.2	1.25	0.468	0.235	0.738	1.99	1.74
Y2	L2	Arm×Kho	Arm	Kho	3	3	4.9	31	2748.5	52.88	7.11	10.13	4.58	1.29	65.56	1.33333	12.4	16.03	0.68	0.462	0.235	0.732	1.97	2.32
Y2	L2	Arm×May	Arm	May	4	3	5.44	31	2911.1	58.62	7.3	9.43	4.04	1.27	78.42	1.66667	13.59	13.76	1.97	0.476	0.206	0.716	2.31	2.07
Y2	L2	Arm×Omo	Arm	Omo	5	3	5.79	33	2681.6	55.15	6.18	10.08	3.15	1.26	60.27	1.33333	12.97	11.43	0.66	0.499	0.231	0.767	2.16	2.14
Y2	L2	Arm×T14	Arm	T14	6	3	5.62	31	2683.2	61.22	6.34	10.02	3.25	1.11	66.56	0.333333	13.45	11.09	1.3	0.465	0.23	0.73	2.02	2.09
Y2	L2	Arm×Var	Arm	Var	7	3	5.42	35	3357	60.75	6.66	10.43	3.17	1.42	53.34	1.66667	14.46	12.32	0.66	0.56	0.237	0.837	2.36	1.54
Y2	L2	Armaghan	Arm	Arm	8	3	3.93	32	2275.2	68.69	6.43	8.86	2.55	1.22	71.91	1.33333	11.69	15.74	1.54	0.554	0.22	0.813	2.52	2.51
Y2	L2	Bak×Arm	Bak	Arm	9	3	5.09	31	2551.3	63.43	6.68	10.01	2.73	1.28	70.63	1.33333	11.03	13.44	1.02	0.583	0.273	0.899	2.14	3.22
Y2	L2	Bak×Hek	Bak	Hek	10	3	4.6	33	2291.1	67.3	7.01	9.43	4.2	1.51	77.92	1.66667	14.52	18.92	0.69	0.486	0.242	0.764	2.01	2.14
Y2	L2	Bak×Kho	Bak	Kho	11	3	4.91	31	2907	88.73	6.86	9.19	2.7	1.44	75.84	1.66667	11.34	9.45	2.04	0.425	0.211	0.668	2.01	1.4
Y2	L2	Bak×May	Bak	May	12	3	4.82	32	2401.7	56.62	8.37	8.9	2.74	1.28	65.65	1.33333	14.03	11.78	1.94	0.392	0.199	0.621	1.97	1.26
Y2	L2	Bak×Omo	Bak	Omo	13	3	4.51	31	2707.5	61.43	6.98	9.32	3.96	1.15	76.93	1.33333	14.6	15.81	2.26	0.432	0.221	0.686	1.95	2.08
Y2	L2	Bak×T14	Bak	T14	14	3	4.62	30	3060.9	63.17	7.07	9.67	3.32	1.4	66.35	2	9.62	11.93	2.79	0.482	0.209	0.726	2.31	2.12
Y2	L2	Bak×Var	Bak	Var	15	3	4.37	26	2880.8	51.89	6.36	9.6	3.69	1.41	56.55	1.66667	12.82	14.11	1.78	0.425	0.202	0.658	2.1	1.7
Y2	L2	Bakhtegan	Bak	Bak	16	3	4.26	31	2857.1	65.1	6.85	8.85	3.09	1.05	61.64	1.33333	12.3	16.01	0.66	0.494	0.205	0.734	2.41	1.58
Y2	L2	Dr.Omomi	Omo	Omo	17	3	3.89	30	1900.3	55.87	10.76	12.93	4.5	1.27	58.19	2	9.87	14.47	1.78	0.405	0.19	0.625	2.13	0.74
Y2	L2	Hek×Arm	Hek	Arm	18	3	5.69	30	2683.7	69.9	7.16	9.72	5.1	1.27	64.58	1.33333	11.9	15.08	2	0.512	0.218	0.767	2.35	2.08
Y2	L2	Hek×Bak	Hek	Bak	19	3	5	27	3205.5	88.84	6.55	10.28	4.57	1.31	67.27	1	14.25	16.89	1.32	0.462	0.236	0.733	1.96	1.9
Y2	L2	Hek×Kho	Hek	Kho	20	3	5.78	32	3180.4	72	7.24	8.87	3.76	1.42	73.19	1.33333	12.38	11.29	0.66	0.556	0.24	0.836	2.32	2.52
Y2	L2	Hek×May	Hek	May	21	3	4.55	30	3496	67.22	8.04	11.33	3.76	1.14	71.82	1.33333	12.32	14.26	1.39	0.511	0.212	0.759	2.41	2.49
Y2	L2	Hek×Omo	Hek	Omo	22	3	5.09	32	3452.4	63.29	6.68	7.8	4.73	1.45	56.07	1	10.38	14.43	0.99	0.447	0.209	0.689	2.14	1.39
Y2	L2	Hek×T14	Hek	T14	23	3	7.21	33	3278.3	87.59	7.43	9.38	3.89	1.35	60.26	1.66667	14.04	14.45	1.71	0.572	0.228	0.84	2.51	1.65
Y2	L2	Hek×Var	Hek	Var	24	3	4.38	30	2841.5	66.75	7.35	8.14	2.2	1.2	70.52	1.66667	11.39	13.48	1.86	0.452	0.217	0.702	2.08	1.8
Y2	L2	Hekmat	Hek	Hek	25	3	3.69	28	2920.8	63.38	6.74	8.33	3.81	1.23	73.59	1.66667	13.47	12.55	1.04	0.463	0.212	0.709	2.18	1.6
Y2	L2	Kho×Arm	Kho	Arm	26	3	4.72	31	3398.6	51.03	7.79	10.07	3.16	1.32	61.54	0.666667	10.71	17.68	1.73	0.445	0.216	0.694	2.06	2.12
Y2	L2	Kho×Bak	Kho	Bak	27	3	4.87	27	2929	64.14	6.89	8.49	4.03	1.44	73.98	1.33333	10.38	12.33	2.29	0.435	0.211	0.678	2.06	1.72
Y2	L2	Kho×Hek	Kho	Hek	28	3	5.38	31	3214.1	73.84	7.48	7.54	3.74	1.14	64.22	1	12.78	14.42	2.11	0.474	0.216	0.725	2.19	1.66
Y2	L2	Kho×May	Kho	May	29	3	5.7	28	2798.3	65.31	6.64	10.35	2.82	1.08	71.46	1.66667	13.36	15.03	1.98	0.477	0.227	0.739	2.1	2.23
Y2	L2	Kho×Omo	Kho	Omo	30	3	4.59	33	3716.6	56.88	6.72	9.88	3.11	1.34	64.56	1	14.66	14.34	2.36	0.416	0.215	0.663	1.93	1.69
Y2	L2	Kho×T14	Kho	T14	31	3	5.17	32	3262.1	53.46	7.03	11.08	3.12	1.09	65.86	1	14.33	15.88	1.32	0.474	0.238	0.748	1.99	2.43
Y2	L2	Kho×Var	Kho	Var	32	3	4.71	29	2622.6	61.17	6.88	9.53	2.81	1.22	66.35	1.66667	11.5	16.73	1.31	0.451	0.228	0.713	1.98	1.56
Y2	L2	Khordad	Kho	Kho	33	3	3.71	31	2448.3	69.06	7.56	9.09	4.2	1.2	81.76	1	10.7	11.92	1.34	0.457	0.202	0.692	2.26	1.9
Y2	L2	May	May	May	34	3	5.08	32	2573.9	69.37	9.49	7.89	3.91	1.34	87.72	2	10.53	13.92	1.61	0.481	0.231	0.748	2.08	2.14
Y2	L2	May×Arm	May	Arm	35	3	5.4	30	3141.8	55.24	6.61	9.7	4.14	1.22	69.65	1	11.53	15.65	2.66	0.451	0.212	0.696	2.13	1.7
Y2	L2	May×Bak	May	Bak	36	3	5.61	30	3049.4	73.05	7.4	9.28	4.26	1.19	59.25	1.33333	13.1	15.61	1.76	0.427	0.195	0.653	2.19	1.31
Y2	L2	May×Hek	May	Hek	37	3	5.22	28	3490.2	66.69	7.48	9.64	4.75	1.11	62.3	1.33333	12.39	14.66	2.26	0.425	0.203	0.659	2.09	1.31
Y2	L2	May×Kho	May	Kho	38	3	5.29	30	2918.8	81.18	7.21	9.12	4.68	1.36	62.84	1	11.41	13.94	1.67	0.479	0.237	0.752	2.02	2.86
Y2	L2	May×Omo	May	Omo	39	3	4.78	29	2754.6	64.46	6.89	10.83	4.03	1.23	57.98	1.33333	11.72	14.2	2.05	0.466	0.213	0.713	2.19	2.13
Y2	L2	May×T14	May	T14	40	3	4.29	32	2476.1	53.48	7.16	9.45	4.2	1.31	50.4	1.33333	10.92	12.02	0.69	0.422	0.195	0.648	2.16	1.82
Y2	L2	May×Var	May	Var	41	3	5.4	31	3941.5	62.84	6.95	10.7	3.63	1.12	64.36	1	9.52	14.17	2.01	0.444	0.237	0.715	1.87	1.84
Y2	L2	Omo×Arm	Omo	Arm	42	3	5.74	33	3370.5	48.83	8.31	10.16	3.9	1.43	49.06	1.66667	14.09	16.05	2.13	0.434	0.199	0.665	2.18	2.24
Y2	L2	Omo×Bak	Omo	Bak	43	3	6.14	34	3004.6	69.98	7.44	9.82	3.37	1.23	67.33	1.33333	12.15	13.25	2.28	0.445	0.191	0.668	2.33	1.55
Y2	L2	Omo×Hek	Omo	Hek	44	3	5.12	31	3087.2	71.54	7.65	10.1	2.93	1.31	64.01	1.33333	13.29	17.85	2.78	0.426	0.206	0.664	2.07	1.52
Y2	L2	Omo×Kho	Omo	Kho	45	3	5.32	28	3511.6	65.34	8.39	8.88	4.35	1.28	57.21	1.33333	10.97	14.18	1.02	0.444	0.208	0.685	2.13	2.03
Y2	L2	Omo×May	Omo	May	46	3	3.92	31	2944.9	45.84	8.3	9.18	4.37	1.18	67.56	1.33333	11.26	11.18	1.67	0.454	0.218	0.706	2.08	2.21
Y2	L2	Omo×T14	Omo	T14	47	3	3.17	27	2283.6	57.41	7.67	10.07	3.91	1.22	68.01	1.33333	9.79	15.76	0.97	0.39	0.213	0.633	1.83	1.84
Y2	L2	Omo×Var	Omo	Var	48	3	6.01	33	3402.4	64.19	6.08	11.45	2.77	1.36	80.96	1	10.66	13.78	1.58	0.448	0.22	0.701	2.04	1.53
Y2	L2	T14	T14	T14	49	3	3.62	32	2002.5	54.26	12.17	12.3	3.91	1.23	56.37	0.333333	11.25	11.22	1.93	0.391	0.204	0.625	1.92	0.78
Y2	L2	T14×Arm	T14	Arm	50	3	4.25	34	2764.1	50.63	7.8	9.23	4.07	1.35	60.03	1	11.57	17.02	1.58	0.527	0.226	0.791	2.33	2.52
Y2	L2	T14×Bak	T14	Bak	51	3	5.23	34	2943.1	67.73	7.86	10.61	2.72	1.17	62.15	1.66667	13.38	14.97	1.79	0.487	0.234	0.757	2.08	1.97
Y2	L2	T14×Hek	T14	Hek	52	3	4.93	27	3178.8	60.18	7.18	8.83	2.89	1.19	58.46	1	11.19	15.56	1.28	0.481	0.234	0.751	2.06	2.11
Y2	L2	T14×Kho	T14	Kho	53	3	5.24	28	3934.7	50.17	8.02	8.74	3.27	1.39	65.28	0.666667	10.83	15.24	2.5	0.558	0.232	0.83	2.41	2.49
Y2	L2	T14×May	T14	May	54	3	4.26	31	2792	60.44	6.44	9.64	4.2	1.29	58.6	1.33333	12.7	13.16	2.32	0.49	0.221	0.747	2.22	2.31
Y2	L2	T14×Omo	T14	Omo	55	3	3.81	30	2457.3	63.24	7.08	8.73	4.25	1.12	64.68	1.66667	13.43	13.37	1.99	0.418	0.206	0.655	2.03	1.86
Y2	L2	T14×Var	T14	Var	56	3	5.52	31	2880.2	63.69	6.25	9.84	4.7	1.31	64.44	0.666667	13.49	14.33	0.34	0.45	0.214	0.697	2.1	1.47
Y2	L2	Var×Arm	Var	Arm	57	3	4.77	33	2940.9	64.7	6.63	9.04	3.49	1.29	61.08	1.66667	13.04	15.58	1.38	0.488	0.244	0.769	2	2.06
Y2	L2	Var×Bak	Var	Bak	58	3	4.23	27	2610.4	73.77	6.13	9.86	3.15	1.18	63.29	1	10.21	12.28	1	0.524	0.232	0.794	2.26	1.93
Y2	L2	Var×Hek	Var	Hek	59	3	5.18	26	2738	66.59	7.55	8.29	3.96	1.41	68.3	1.33333	13.05	11.78	1.65	0.479	0.22	0.734	2.18	1.92
Y2	L2	Var×Kho	Var	Kho	60	3	4.2	29	3281.2	60.79	6.69	10.1	3.89	1.32	73.96	1.33333	14.78	16.14	2.55	0.448	0.207	0.688	2.16	1.78
Y2	L2	Var×May	Var	May	61	3	5.17	33	2961.2	64.24	8.9	9.75	2.95	1.34	70.88	0.666667	11.52	11.04	2.8	0.514	0.215	0.765	2.39	2.24
Y2	L2	Var×Omo	Var	Omo	62	3	6.24	33	3614.5	66.86	7.36	9.55	2.46	1.34	61.1	2	16.19	12.74	1.58	0.562	0.248	0.851	2.27	2.66
Y2	L2	Var×T14	Var	T14	63	3	6	30	3302.1	65.22	7.96	10.9	4.9	1.28	64.33	2	11.88	14.36	2.22	0.486	0.239	0.761	2.03	1.44
Y2	L2	Varamin	Var	Var	64	3	4.41	33	2725.6	70.26	6.73	8.37	3.35	1.31	66.12	1.33333	11.19	15.86	2.08	0.525	0.219	0.781	2.4	1.9

## Sheet: Sheet1
		Y1																		Y2																		m	2	3	4	5	6	7	8	9	10	11	12
1	1	3.77	37	2640.48	85.0075	6	7.33333	3.06667	1.03333	53	0.133333	7	11.6667	2.48667	0.302	0.142	0.462	2.13	6.053	4.3	31	2250	70.4976	6.16667	9.16667	3.4	1.08333	57	1.46667	12.3333	11	1.15333	0.314	0.123	0.454	2.55	5.772	4.035	34	2445.24	77.7526	6.08333	8.25	3.23333	1.05833	55	0.8	9.66667	11.3333
2	1	3.5	32	2516.67	70.428	6.33333	8.66667	2.23333	1.08333	67	1.46667	9.33333	11.3333	1.82	0.356	0.17	0.547	2.09	6.594	3.25	29	2002.38	76.3784	7	6.66667	3.56667	1.13333	50	1.13333	8.33333	10.6667	0.82	0.374	0.132	0.526	2.83	6.52	3.375	30.5	2259.52	73.4032	6.66667	7.66667	2.9	1.10833	58.5	1.3	8.83333	11
3	1	3.75	34	2720.95	70.5742	5.66667	7.5	3.4	1.1	51	1.13333	9.66667	8.66667	1.48667	0.397	0.158	0.577	2.51	7.659	3.65	29	2497.62	67.1086	6.5	6.5	2.73333	1.06667	56.3333	0.466667	11.3333	11.3333	0.153333	0.391	0.163	0.576	2.4	7.986	3.7	31.5	2609.29	68.8414	6.08333	7	3.06667	1.08333	53.6667	0.8	10.5	10
4	1	4	37	2276.19	63.4919	5.33333	6.66667	2.73333	1.06667	58	1.8	9.33333	10	2.48667	0.373	0.137	0.53	2.72	6.754	2.35	31	2197.62	73.1738	6.66667	8	3.06667	1.1	61.6667	1.13333	11.3333	8.66667	1.15333	0.377	0.14	0.538	2.69	6.624	3.175	34	2236.9	68.3329	6	7.33333	2.9	1.08333	59.8333	1.46667	10.3333	9.33333
5	1	3.92	29	2180.95	62.5	6.66667	7.16667	3.73333	0.933333	52	1.13333	8.66667	10.6667	0.486667	0.37	0.141	0.531	2.62	5.703	2.45	30	2261.9	61.7331	6.5	10.3333	2.9	1.06667	55	0.8	10	9.33333	0.82	0.334	0.136	0.489	2.46	6.208	3.185	29.5	2221.43	62.1165	6.58333	8.75	3.31667	1	53.5	0.966667	9.33333	10
6	1	3.9735	27	2133.33	68.4082	6	7.66667	2.73333	1.1	59	0.8	9.66667	12.3333	1.15333	0.359	0.154	0.534	2.33	6.219	2.95	29	2209.52	63.4231	5.66667	7.5	3.73333	1.06667	61.3333	0.8	10.3333	11.3333	1.82	0.349	0.128	0.496	2.73	6.27	3.46175	28	2171.43	65.9156	5.83333	7.58333	3.23333	1.08333	60.1667	0.8	10	11.8333
7	1	4.49	34	2794.76	65.9213	5.83333	8	3.4	1.16667	52.6667	0.8	11.3333	12	1.15333	0.449	0.137	0.609	3.28	8.8	3.95	29	2592.86	64.0239	6.66667	6	3.33333	1.11667	50.6667	1.13333	12.3333	12.3333	1.48667	0.434	0.139	0.596	3.12	9.841	4.22	31.5	2693.81	64.9726	6.25	7	3.36667	1.14167	51.6667	0.966667	11.8333	12.1667
8	1	3.195	37	3002.38	68.2602	7	7.33333	3.23333	1.06667	52	1.8	10.3333	12.3333	0.82	0.403	0.173	0.599	2.33	7.72	2.8	36	2126.19	77.5292	6.16667	7.66667	3.23333	1.1	58.3333	1.13333	11	9.33333	2.48667	0.41	0.188	0.622	2.18	7.207	2.9975	36.5	2564.29	72.8947	6.58333	7.5	3.23333	1.08333	55.1667	1.46667	10.6667	10.8333
9	1	3.05	32	2088.1	67.8231	5.83333	7	4.23333	0.933333	58.6667	1.13333	8.66667	10	1.48667	0.311	0.119	0.447	2.61	5.042	3	30	2092.86	76.0952	6.33333	8.66667	1.73333	1.1	52.3333	1.8	10	13.6667	2.48667	0.293	0.107	0.416	2.74	4.645	3.025	31	2090.48	71.9592	6.08333	7.83333	2.98333	1.01667	55.5	1.46667	9.33333	11.8333
10	1	3.65	27	2477.14	65.0377	5.5	7.5	2.9	1.13333	49.6667	0.8	11.3333	10.3333	1.48667	0.373	0.156	0.55	2.39	7.555	3.65	29	1973.81	61.8554	5.66667	7.66667	3.23333	1.2	53	1.46667	11	11	0.82	0.415	0.166	0.604	2.5	7.112	3.65	28	2225.48	63.4465	5.58333	7.58333	3.06667	1.16667	51.3333	1.13333	11.1667	10.6667
11	1	3.45	29	2121.43	62.5128	6.33333	7.66667	3.23333	0.95	53.3333	1.46667	10.6667	11	2.15333	0.377	0.141	0.539	2.67	5.502	3.1	31	2304.76	61.8783	6.5	8.5	4.06667	1.06667	51.6667	1.13333	10.3333	13.6667	1.15333	0.334	0.14	0.493	2.39	6.434	3.275	30	2213.1	62.1956	6.41667	8.08333	3.65	1.00833	52.5	1.3	10.5	12.3333
12	1	3	31	2127.81	64.055	7.66667	7	3.4	1.08333	50.3333	1.13333	10	9.33333	1.82	0.318	0.117	0.452	2.72	5.655	3.4	29	2309.52	55.9336	6.5	8	2.56667	0.916667	56	0.8	13.3333	12.6667	1.15333	0.323	0.148	0.49	2.18	4.577	3.2	30	2218.67	59.9943	7.08333	7.5	2.98333	1	53.1667	0.966667	11.6667	11
13	1	2.95	29	2052.14	60.5762	6.16667	6	4.23333	1.2	53.3333	1.13333	8	11	0.82	0.261	0.114	0.39	2.29	4.274	3.1	31	2066.67	58.084	7.33333	7.33333	2.73333	1.06667	50	0.8	11	10	0.486667	0.254	0.115	0.384	2.21	4.627	3.025	30	2059.4	59.3301	6.75	6.66667	3.48333	1.13333	51.6667	0.966667	9.5	10.5
14	1	3.45	34	2417.62	67.9022	6.5	8	2.9	1.16667	59.6667	1.46667	8.66667	12.3333	1.82	0.306	0.143	0.467	2.14	6.574	3.15	32	1969.05	55.4094	6.16667	8.66667	3.4	1.03333	62	1.13333	12	10	1.48667	0.331	0.147	0.497	2.25	6.105	3.3	33	2193.33	61.6558	6.33333	8.33333	3.15	1.1	60.8333	1.3	10.3333	11.1667
15	1	3.75	32	2238.57	58.1896	5.83333	7.33333	2.73333	1.05	59.6667	1.13333	9.66667	10	0.82	0.384	0.149	0.554	2.58	6.527	3.05	29	2314.29	71.0114	6.5	8.33333	2.9	1.06667	59.6667	1.13333	12	9	1.15333	0.338	0.144	0.501	2.35	5.832	3.4	30.5	2276.43	64.6005	6.16667	7.83333	2.81667	1.05833	59.6667	1.13333	10.8333	9.5
16	1	3	37	2728.57	68.7317	6	7.66667	3.4	1.05	52	1.13333	8.66667	10.6667	0.82	0.336	0.163	0.519	2.06	6.111	3.3	29	2790.48	55.5805	6.33333	8	2.73333	1.13333	49	0.8	10.6667	10	0.82	0.322	0.135	0.475	2.39	6.213	3.15	33	2759.52	62.1561	6.16667	7.83333	3.06667	1.09167	50.5	0.966667	9.66667	10.3333
17	1	2.8	32	1504.76	42.1341	6.83333	8.33333	3.56667	1.16667	53	0.8	11	10.6667	1.15333	0.271	0.099	0.385	2.74	4.621	3.15	36	926.19	45.1459	7.33333	7.66667	2.9	1.01667	60.6667	0.8	11	11	1.48667	0.258	0.107	0.38	2.41	4.29	2.975	34	1215.48	43.64	7.08333	8	3.23333	1.09167	56.8333	0.8	11	10.8333
18	1	3.15	29	2530.24	61.1236	6.16667	7.83333	4.06667	1.11667	55	1.13333	10	13	1.82	0.359	0.161	0.541	2.23	6.214	4.25	29	2442.86	74.1261	6.33333	7.83333	2.73333	1.03333	64.6667	2.13333	10	13.6667	1.48667	0.348	0.148	0.516	2.35	5.758	3.7	29	2486.55	67.6249	6.25	7.83333	3.4	1.075	59.8333	1.63333	10	13.3333
19	1	3.15	32	2720	52.9787	6.16667	8.66667	2.23333	1.06667	57.3333	1.46667	10	9.33333	1.48667	0.362	0.135	0.517	2.68	6.967	3.75	30	2533.33	59.2167	6.23333	7	2.73333	1.06667	50	1.13333	10.3333	13.6667	1.48667	0.354	0.154	0.528	2.3	6.616	3.45	31	2626.67	56.0977	6.2	7.83333	2.48333	1.06667	53.6667	1.3	10.1667	11.5
20	1	3.4	27	3080.95	48.6531	6.83333	7.83333	3.73333	1.05	70.6667	1.46667	10.6667	9.33333	0.82	0.413	0.185	0.622	2.23	7.587	4.05	28	2373.81	66.5476	7	7.83333	1.9	1.16667	64.3333	1.13333	12	13.6667	2.82	0.375	0.187	0.584	2.01	7.327	3.725	27.5	2727.38	57.6004	6.91667	7.83333	2.81667	1.10833	67.5	1.3	11.3333	11.5
21	1	3.1	32	2609.79	48.6405	5.83333	7.66667	2.56667	1.16667	52	0.8	9.66667	10	1.15333	0.349	0.131	0.499	2.66	6.56	3.3	30	2059.52	63.9642	6	7.5	3.56667	0.9	60	1.46667	10	11	1.82	0.38	0.132	0.532	2.88	6.208	3.2	31	2334.65	56.3024	5.91667	7.58333	3.06667	1.03333	56	1.13333	9.83333	10.5
22	1	3.0815	34	2515.79	67.2078	5.66667	8.5	3.23333	1.03333	55.3333	1.46667	7.66667	12	0.82	0.3	0.124	0.441	2.42	5.414	3.15	31	2354.76	65.3812	6.33333	9.33333	2.56667	1.08333	61.3333	1.46667	13	10.3333	0.486667	0.294	0.114	0.424	2.58	5.448	3.11575	32.5	2435.27	66.2945	6	8.91667	2.9	1.05833	58.3333	1.46667	10.3333	11.1667
23	1	4.61	33	3000	74.7652	6.16667	8.66667	3.9	1.1	56	0.8	12.6667	13	1.15333	0.516	0.18	0.724	2.87	9.674	4.2	32	2823.81	58.98	6.83333	8.66667	3.73333	0.816667	58.3333	0.8	12.3333	13.3333	2.15333	0.488	0.18	0.695	2.71	9.164	4.405	32.5	2911.9	66.8726	6.5	8.66667	3.81667	0.958333	57.1667	0.8	12.5	13.1667
24	1	3.65	31	2355.24	71.9971	5.66667	7.5	4.06667	1.08333	61.3333	0.466667	8.66667	13.6667	1.82	0.355	0.144	0.519	2.47	6.076	3	32	2338.1	65.5422	6.66667	8.66667	3.06667	1.05	52.6667	1.13333	10.6667	12.6667	0.82	0.326	0.133	0.477	2.45	6.236	3.325	31.5	2346.67	68.7697	6.16667	8.08333	3.56667	1.06667	57	0.8	9.66667	13.1667
25	1	3.225	27	2411.9	59.8961	7.33333	8.33333	1.56667	1.1	48	1.13333	9.66667	9.66667	0.82	0.307	0.124	0.448	2.48	5.824	2.5	30	2461.9	75.6386	6.5	8.33333	3.23333	1.1	60.6667	0.8	11.3333	10.3333	2.15333	0.345	0.143	0.508	2.41	6.418	2.8625	28.5	2436.9	67.7674	6.91667	8.33333	2.4	1.1	54.3333	0.966667	10.5	10
26	1	4.015	27	2253.1	69.9149	6.5	7.33333	4.06667	1.06667	47	1.13333	9.66667	10.3333	0.486667	0.377	0.144	0.542	2.62	6.726	4.2	31	2261.9	69.9536	5.66667	6.83333	1.73333	1.06667	50	2.13333	13.3333	10	1.82	0.367	0.159	0.547	2.31	6.398	4.1075	29	2257.5	69.9342	6.08333	7.08333	2.9	1.06667	48.5	1.63333	11.5	10.1667
27	1	3.4	34	2319.05	66.8091	6.16667	7.16667	3.23333	1.05	67	1.8	9.33333	11	1.48667	0.321	0.134	0.473	2.4	5.394	3.3	29	2709.52	69.1617	6.66667	7.83333	4.23333	1.03333	53.6667	1.8	11.3333	14	2.15333	0.345	0.139	0.503	2.48	5.81	3.35	31.5	2514.29	67.9854	6.41667	7.5	3.73333	1.04167	60.3333	1.8	10.3333	12.5
28	1	3.825	29	2247.62	55.9767	6.16667	7.16667	1.73333	1.08333	58	0.466667	9.33333	11.6667	1.48667	0.318	0.134	0.47	2.37	6.327	3.75	32	2300	77.5238	8.33333	9	4.23333	1.2	51.6667	1.13333	12.3333	8.66667	1.48667	0.354	0.154	0.528	2.3	6.257	3.7875	30.5	2273.81	66.7502	7.25	8.08333	2.98333	1.14167	54.8333	0.8	10.8333	10.1667
29	1	3.3	29	2242.86	73.6335	6.33333	7.5	4.06667	0.933333	53	1.46667	8.33333	11.3333	1.48667	0.278	0.123	0.417	2.26	5.136	2.9	29	2390.48	82.375	5.83333	7	3.06667	1.1	56.6667	1.46667	10.6667	8.33333	1.48667	0.329	0.14	0.488	2.35	5.113	3.1	29	2316.67	78.0043	6.08333	7.25	3.56667	1.01667	54.8333	1.46667	9.5	9.83333
30	1	3.15	31	2116.67	56.89	6.33333	8.33333	3.56667	1.16667	62.6667	1.13333	9.66667	11	1.82	0.301	0.137	0.456	2.2	5.503	3.5	26	2145.24	72.1117	6.33333	9	2.73333	1.13333	55.6667	1.13333	10.3333	10.3333	2.15333	0.323	0.127	0.468	2.54	6.022	3.325	28.5	2130.95	64.5009	6.33333	8.66667	3.15	1.15	59.1667	1.13333	10	10.6667
31	1	3.1	32	2673.81	55.3322	6.16667	6.5	2.56667	1.1	61	1.46667	9.66667	13.6667	1.48667	0.336	0.143	0.498	2.35	5.909	4.05	28	2016.67	66.8507	6.16667	7.16667	3.06667	1.11667	52	1.8	10.6667	11.6667	1.48667	0.367	0.167	0.555	2.2	6.363	3.575	30	2345.24	61.0915	6.16667	6.83333	2.81667	1.10833	56.5	1.63333	10.1667	12.6667
32	1	3.1	34	2310.07	71.262	6.5	7.33333	3.56667	1.08333	59	1.13333	10.6667	11.6667	1.48667	0.345	0.132	0.496	2.61	6.252	3.45	31	2171.43	79.5628	5.83333	7.83333	3.06667	1.03333	55.6667	0.8	10.6667	12.3333	1.15333	0.329	0.16	0.509	2.06	5.7	3.275	32.5	2240.75	75.4124	6.16667	7.58333	3.31667	1.05833	57.3333	0.966667	10.6667	12
33	1	3.867	29	2790.48	80.8025	5.83333	7	2.23333	0.9	50	1.13333	10.3333	11.3333	2.48667	0.402	0.184	0.609	2.18	8.648	3.25	32	2121.43	77.4872	5.83333	7.16667	2.9	1.08333	50.3333	0.466667	10.6667	9	1.48667	0.397	0.16	0.579	2.48	7.742	3.5585	30.5	2455.95	79.1449	5.83333	7.08333	2.56667	0.991667	50.1667	0.8	10.5	10.1667
34	1	3.9	27	2338.1	67.2308	6.16667	7.5	3.4	1.11667	50	1.46667	10.3333	11.6667	1.82	0.391	0.151	0.564	2.59	6.715	4.1	35	2214.29	75.1062	5.83333	7.66667	3.23333	1.06667	56.6667	1.46667	8	12	1.82	0.344	0.162	0.526	2.12	7.259	4	31	2276.19	71.1685	6	7.58333	3.31667	1.09167	53.3333	1.46667	9.16667	11.8333
35	1	3.9	37	2234.76	67.2443	6.16667	7.5	4.06667	1.05	48.6667	1.13333	8.33333	9.33333	2.15333	0.298	0.14	0.456	2.13	6.15	2.4	27	2057.14	72.6835	5.5	6.83333	2.56667	1.06667	58	0.8	12.3333	11	1.48667	0.336	0.155	0.511	2.17	5.975	3.15	32	2145.95	69.9639	5.83333	7.16667	3.31667	1.05833	53.3333	0.966667	10.3333	10.1667
36	1	3.65	27	1614.29	61.3858	6	6.5	3.56667	0.983333	49.3333	1.13333	9	12.3333	0.82	0.299	0.114	0.43	2.62	4.623	3.5	29	2557.14	60.6506	6.66667	7	2.23333	1.16667	54.6667	0.8	11.3333	9.33333	2.15333	0.285	0.106	0.407	2.69	4.645	3.575	28	2085.71	61.0182	6.33333	6.75	2.9	1.075	52	0.966667	10.1667	10.8333
37	1	3.25	29	1836.62	63.2174	6.83333	8	2.73333	1.06667	49.3333	0.466667	10	9.66667	1.15333	0.321	0.123	0.462	2.61	5.114	3.65	29	2002.38	61.027	6.33333	7.83333	2.9	1.05	50.3333	1.46667	13.3333	11	2.15333	0.3	0.124	0.441	2.42	5.037	3.45	29	1919.5	62.1222	6.58333	7.91667	2.81667	1.05833	49.8333	0.966667	11.6667	10.3333
38	1	3.25	29	2528.81	54.4202	5.66667	8.16667	2.73333	0.966667	56.6667	1.13333	8.66667	14.6667	2.15333	0.326	0.138	0.483	2.36	5.901	3.45	32	2607.14	67.4305	5.83333	7.5	3.23333	1.13333	51.3333	1.13333	11.6667	10.6667	2.15333	0.326	0.148	0.493	2.2	5.612	3.35	30.5	2567.98	60.9254	5.75	7.83333	2.98333	1.05	54	1.13333	10.1667	12.6667
39	1	3.438	31	2578	65.6113	6.16667	7	2.56667	1.15	60	1.13333	10	11.6667	1.48667	0.359	0.176	0.556	2.04	6.714	3	34	2033.33	63.1584	5.5	8.66667	2.56667	1.13333	55	0.8	11.6667	11	2.48667	0.37	0.146	0.537	2.53	7.397	3.219	32.5	2305.67	64.3849	5.83333	7.83333	2.56667	1.14167	57.5	0.966667	10.8333	11.3333
40	1	3.59	32	2585.71	61.2479	5.66667	8.66667	1.9	1.05	62.3333	1.13333	8.66667	9.33333	1.48667	0.376	0.139	0.536	2.71	6.509	3.1	38	1971.43	66.2018	6.33333	8	2.56667	1.1	57.3333	0.8	12.6667	12.3333	0.82	0.365	0.138	0.523	2.64	6.487	3.345	35	2278.57	63.7248	6	8.33333	2.23333	1.075	59.8333	0.966667	10.6667	10.8333
41	1	2.9	32	1876.19	57.4037	6.33333	8	1.9	1.1	58.3333	0.8	7.66667	11.3333	1.48667	0.244	0.111	0.369	2.2	3.873	3.15	30	2473.81	62.3811	6.5	6.83333	3.06667	1.03333	62.6667	1.13333	12.6667	10.6667	2.15333	0.286	0.117	0.419	2.44	4.224	3.025	31	2175	59.8924	6.41667	7.41667	2.48333	1.06667	60.5	0.966667	10.1667	11
42	1	2.8	29	2397.62	59.0449	6.33333	9.33333	4.4	1.1	55.3333	0.8	9.33333	10.3333	1.82	0.316	0.129	0.463	2.45	5.797	3.65	31	2397.62	56.0202	5.83333	7.83333	3.4	1	53.6667	0.466667	10.3333	11.3333	1.82	0.297	0.112	0.425	2.65	4.995	3.225	30	2397.62	57.5325	6.08333	8.58333	3.9	1.05	54.5	0.633333	9.83333	10.8333
43	1	3	37	1961.9	55.2687	6.5	6.83333	2.73333	1	55	1.46667	11.3333	11.6667	1.82	0.307	0.124	0.448	2.48	5.245	3.4	27	2200	65.2619	5.33333	6.83333	5.06667	1.06667	60	1.46667	10.6667	10.6667	1.15333	0.304	0.143	0.465	2.13	5.736	3.2	32	2080.95	60.2653	5.91667	6.83333	3.9	1.03333	57.5	1.46667	11	11.1667
44	1	3.655	29	2021.67	63.1565	6	6.5	2.73333	1.1	52.6667	0.8	10	11	2.15333	0.367	0.157	0.545	2.34	5.925	3.1	32	1938.1	63.9243	6.83333	8	4.06667	1.13333	57.6667	0.8	10	10.6667	2.15333	0.371	0.145	0.537	2.56	5.886	3.3775	30.5	1979.88	63.5404	6.41667	7.25	3.4	1.11667	55.1667	0.8	10	10.8333
45	1	3.9	34	2322.62	59.6588	6.16667	9.16667	3.23333	1.16667	59.3333	1.46667	8.66667	11.3333	1.48667	0.346	0.143	0.509	2.42	6.73	3	29	2300	57.0476	6.16667	7	2.06667	1.13333	53.6667	1.46667	11.6667	8.66667	2.15333	0.365	0.136	0.521	2.68	6.73	3.45	31.5	2311.31	58.3532	6.16667	8.08333	2.65	1.15	56.5	1.46667	10.1667	10
46	1	2.9	29	2759.52	43.6959	5.33333	7	2.23333	1.16667	55	0.8	8	11.6667	1.82	0.319	0.147	0.485	2.17	5.254	2.6	32	2409.52	58.4015	5.83333	9.33333	4.06667	1.06667	65	0.8	10	12.6667	2.15333	0.304	0.138	0.46	2.2	5.75	2.75	30.5	2584.52	51.0487	5.58333	8.16667	3.15	1.11667	60	0.8	9	12.1667
47	1	3.35	29	2207.14	51.1797	6.16667	8.33333	3.4	1.06667	53	1.13333	9	11	1.82	0.291	0.118	0.425	2.47	5.27	2.4	28	2140.48	54.765	6.33333	6.66667	2.73333	1.01667	63	0.466667	10.3333	12	2.15333	0.323	0.124	0.465	2.6	5.223	2.875	28.5	2173.81	52.9724	6.25	7.5	3.06667	1.04167	58	0.8	9.66667	11.5
48	1	3.5	37	2254.52	58	6.83333	7.16667	3.06667	1.05	63.6667	0.8	10	13	0.486667	0.349	0.143	0.512	2.44	6.608	3.9	29	2588.1	52.4833	6.66667	6	2.73333	1.1	56.3333	1.13333	10.3333	14.6667	2.15333	0.363	0.156	0.54	2.33	6.003	3.7	33	2421.31	55.2417	6.75	6.58333	2.9	1.075	60	0.966667	10.1667	13.8333
49	1	2.745	29	1447.62	51.9017	6.83333	7.66667	3.56667	1.1	59.3333	1.13333	8	10.3333	2.15333	0.225	0.097	0.335	2.32	3.256	3	30	1145.24	46.6726	7	7.16667	2.06667	1	59.6667	0.8	10.6667	13.6667	2.15333	0.234	0.095	0.342	2.46	3.38	2.8725	29.5	1296.43	49.2872	6.91667	7.41667	2.81667	1.05	59.5	0.966667	9.33333	12
50	1	3.15	27	2390.48	55.261	5.33333	8.16667	2.56667	1.06667	59.6667	1.46667	9.66667	10.3333	0.486667	0.317	0.138	0.473	2.3	5.791	3.6	36	2271.43	71.1239	6.16667	9	2.4	1.13333	57.6667	1.13333	9	12.3333	1.82	0.323	0.14	0.482	2.31	5.61	3.375	31.5	2330.95	63.1925	5.75	8.58333	2.48333	1.1	58.6667	1.3	9.33333	11.3333
51	1	3.1	29	2604.76	59.2903	6.16667	5.83333	2.73333	1	51.6667	1.13333	8.66667	11.3333	1.48667	0.333	0.138	0.49	2.41	5.892	3.25	29	2197.62	55.1003	6.16667	8.33333	3.56667	1.11667	59.3333	1.46667	11.6667	10	0.486667	0.314	0.133	0.465	2.36	5.833	3.175	29	2401.19	57.1953	6.16667	7.08333	3.15	1.05833	55.5	1.3	10.1667	10.6667
52	1	3.4	31	2453.81	52.5455	6	8.16667	3.56667	1.06667	52.3333	0.466667	9.33333	14	2.48667	0.325	0.161	0.505	2.02	5.553	3.9	30	2652.38	67.9499	5.66667	8.66667	2.9	1.05	56.3333	1.13333	11.6667	13	-0.18	0.343	0.148	0.511	2.32	6	3.65	30.5	2553.1	60.2477	5.83333	8.41667	3.23333	1.05833	54.3333	0.8	10.5	13.5
53	1	3.65	32	2615.24	60.2106	5.33333	7.66667	3.23333	1.01667	56.3333	1.8	8	13.3333	1.48667	0.389	0.144	0.554	2.7	5.748	3.05	27	2409.52	59.2226	6.83333	8.83333	3.73333	1.11667	53.6667	1.13333	10	13	0.82	0.378	0.154	0.553	2.45	6.9	3.35	29.5	2512.38	59.7166	6.08333	8.25	3.48333	1.06667	55	1.46667	9	13.1667
54	1	3.65	34	2450	63.858	6.66667	7.66667	1.56667	1.13333	61	1.8	8.33333	10.6667	0.153333	0.319	0.131	0.468	2.44	6.118	2.9	29	2045.24	56.2389	5.33333	9.66667	3.9	1.13333	53.6667	1.8	9.33333	10.3333	0.486667	0.335	0.146	0.5	2.29	6.038	3.275	31.5	2247.62	60.0485	6	8.66667	2.73333	1.13333	57.3333	1.8	8.83333	10.5
55	1	2.349	32	2447.57	55.3123	6	9.16667	3.23333	1.1	59	0.8	9.33333	10.6667	1.15333	0.286	0.114	0.416	2.51	4.922	3.1	29	2278.57	55.6994	5.5	8	2.56667	1.1	54	0.8	10.3333	11.3333	1.82	0.293	0.119	0.428	2.46	4.572	2.7245	30.5	2363.07	55.5058	5.75	8.58333	2.9	1.1	56.5	0.8	9.83333	11
56	1	4.05	34	2159.52	67.7275	6.66667	7.5	2.9	1.05	52.3333	1.13333	9.33333	11.3333	2.15333	0.364	0.128	0.512	2.84	6.558	3.4	27	2676.19	62.404	6.23333	7.5	4.06667	1.1	60	1.46667	9.66667	12.3333	1.48667	0.361	0.152	0.534	2.38	6.495	3.725	30.5	2417.86	65.0658	6.45	7.5	3.48333	1.075	56.1667	1.3	9.5	11.8333
57	1	2.9	32	2882.86	67.651	6.16667	6.83333	2.06667	1.03333	62.6667	1.46667	11.3333	13.3333	0.486667	0.383	0.177	0.582	2.16	7.192	3.2	31	2195.24	71.6581	6.33333	7.66667	3.06667	1.13333	55	0.466667	12	9	1.48667	0.362	0.173	0.556	2.09	7.395	3.05	31.5	2539.05	69.6545	6.25	7.25	2.56667	1.08333	58.8333	0.966667	11.6667	11.1667
58	1	3.72	31	2252.38	64.9903	6.16667	7	2.9	1.13333	58.6667	0.8	8.33333	8.66667	1.48667	0.343	0.115	0.476	2.98	5.772	3.1	34	2519.05	69.979	6.16667	7.5	2.9	1.06667	55	1.46667	10.3333	8	1.82	0.34	0.155	0.515	2.19	6.242	3.41	32.5	2385.71	67.4846	6.16667	7.25	2.9	1.1	56.8333	1.13333	9.33333	8.33333
59	1	3.75	34	2351.9	58.3524	6	7.5	2.73333	1.06667	59.6667	0.8	11	10	1.15333	0.385	0.135	0.541	2.85	6.864	4.2	35	2423.81	78.2721	5.83333	7.66667	2.06667	1.15	49.6667	1.46667	11.6667	12	1.15333	0.394	0.176	0.593	2.24	7.409	3.975	34.5	2387.86	68.3123	5.91667	7.58333	2.4	1.10833	54.6667	1.13333	11.3333	11
60	1	3.65	29	2021.43	65.8457	6	8	1.9	1.06667	66.6667	1.8	9.33333	11.6667	2.15333	0.347	0.128	0.494	2.71	5.794	2.9	32	2461.9	80.1109	6.5	7.16667	2.73333	1.05	51	0.8	10.3333	9.66667	1.48667	0.323	0.138	0.479	2.34	5.755	3.275	30.5	2241.67	72.9783	6.25	7.58333	2.31667	1.05833	58.8333	1.3	9.83333	10.6667
61	1	3.25	29	2740.48	54.2753	7.5	8.66667	1.73333	1.1	60.6667	0.8	9	8.33333	2.15333	0.373	0.169	0.564	2.21	6.494	3.5	29	2261.9	73.4352	6.5	9.33333	4.23333	1.01667	61	1.13333	10.3333	11.3333	1.48667	0.359	0.145	0.524	2.48	6.732	3.375	29	2501.19	63.8553	7	9	2.98333	1.05833	60.8333	0.966667	9.66667	9.83333
62	1	4.76	34	3038.1	64.443	6	8.33333	4.56667	1.05	55.3333	1.13333	12.6667	14.3333	1.82	0.583	0.154	0.766	3.79	9.601	4.45	32	2726.19	56.7831	7.66667	6.5	4.06667	1.11667	54	1.8	12.6667	13.3333	1.48667	0.485	0.148	0.658	3.28	9.527	4.605	33	2882.14	60.613	6.83333	7.41667	4.31667	1.08333	54.6667	1.46667	12.6667	13.8333
63	1	3.35	28	1961.81	56.012	6.83333	8.83333	2.73333	1.16667	54.3333	1.13333	9.33333	11.3333	1.82	0.326	0.126	0.47	2.59	5.009	3.65	28	2378.57	70.2992	5.83333	8.33333	3.4	0.95	64	0.8	11.6667	12.3333	1.15333	0.303	0.141	0.462	2.15	5.226	3.5	28	2170.19	63.1556	6.33333	8.58333	3.06667	1.05833	59.1667	0.966667	10.5	11.8333
64	1	3.25	34	2335.71	61.3803	5.66667	7.66667	2.23333	1.11667	51.6667	1.46667	8	10.3333	1.15333	0.28	0.126	0.422	2.22	5.247	2.6	30	2192.86	56.209	7.33333	7	2.9	1.2	52	1.46667	11.3333	13.6667	2.15333	0.297	0.138	0.452	2.15	4.777	2.925	32	2264.29	58.7946	6.5	7.33333	2.56667	1.15833	51.8333	1.46667	9.66667	12
1	2	3.47	37	2460.7	84.24	5.35	7.83	3.18	1.01	60.09	0.11	7.57	11.28	2.47	0.315	0.141	0.474	2.23	6.354	4.41	31	2216.9	74.37	6.5	7.52	3.59	0.97	52.14	1.43	12.19	10.65	1.09	0.309	0.118	0.444	2.62	5.912	3.94	34	2338.8	79.305	5.925	7.675	3.385	0.99	56.115	0.77	9.88	10.965
2	2	3.68	32	2751.51	74.7	6.17	8.81	2.4	1	54.35	1.48	8.41	11.16	1.82	0.339	0.173	0.532	1.96	6.171	3.11	30	2003.38	74.4	7.24	6.51	3.62	1.17	44.61	1.03	9.12	10.58	0.89	0.357	0.143	0.52	2.5	6.557	3.395	31	2377.45	74.55	6.705	7.66	3.01	1.085	49.48	1.255	8.765	10.87
3	2	3.61	34	2932.59	70.84	5.58	7.01	3.39	1.12	51.93	1.08	9.28	9.03	1.47	0.431	0.149	0.603	2.89	7.767	3.91	30	2600.63	69.69	6.97	6.25	2.43	1.14	54.67	0.55	11.19	10.77	0.11	0.38	0.16	0.562	2.38	7.894	3.76	32	2766.61	70.265	6.275	6.63	2.91	1.13	53.3	0.815	10.235	9.9
4	2	4.06	38	2414.14	63.57	5.16	7.42	2.63	1.02	57.03	1.86	9.59	10.43	2.67	0.389	0.147	0.557	2.65	6.915	2.23	30	2042.17	74.85	6.23	7.69	2.84	1.22	60.34	1.13	11.45	9.85	1.22	0.384	0.145	0.55	2.65	6.453	3.145	34	2228.15	69.21	5.695	7.555	2.735	1.12	58.685	1.495	10.52	10.14
5	2	4.05	30	2295.89	64.36	7.18	7.6	4.2	0.96	48.06	1.28	9.47	10.62	0.45	0.385	0.138	0.544	2.79	5.82	2.55	30	2239.16	62.19	6.12	9.24	2.71	1.04	55.1	0.71	9.73	9.54	0.8	0.342	0.131	0.492	2.61	6.188	3.3	30	2267.52	63.275	6.65	8.42	3.455	1	51.58	0.995	9.6	10.08
6	2	4.03	28	2192.23	74.14	6.64	7.76	2.58	1.05	53.55	0.82	8.31	12.58	1.24	0.343	0.148	0.511	2.32	6.371	2.71	29	2010.01	61.32	5.17	7.56	3.62	1.12	64.51	0.78	9.85	12.25	1.74	0.325	0.13	0.473	2.5	5.789	3.37	28.5	2101.12	67.73	5.905	7.66	3.1	1.085	59.03	0.8	9.08	12.415
7	2	4.51	33	2628.72	63.76	6.57	8.58	3.61	1.09	53.24	0.83	10.86	12.97	1.3	0.457	0.143	0.624	3.2	8.358	4	30	2644.64	67.92	7.28	6.09	3.92	1.17	53.22	1.06	12.73	12.02	1.41	0.401	0.138	0.561	2.91	9.616	4.255	31.5	2636.68	65.84	6.925	7.335	3.765	1.13	53.23	0.945	11.795	12.495
8	2	3.11	36	3014.96	69.43	6.86	7.64	3	1.05	54.38	1.83	10.13	11.2	0.85	0.394	0.171	0.588	2.3	7.759	2.81	36	2054.04	82.24	6.95	8.49	3.81	1.04	57.9	1.14	10.47	10.36	2.4	0.389	0.192	0.604	2.03	6.728	2.96	36	2534.5	75.835	6.905	8.065	3.405	1.045	56.14	1.485	10.3	10.78
9	2	3	33	2172.79	71.32	5.44	7.33	4.36	0.83	55.35	1.11	10.07	9.65	1.42	0.317	0.113	0.447	2.81	4.883	2.95	30	1902.11	78.17	6.96	8.81	1.59	1	57.71	1.8	9.74	14.59	2.39	0.28	0.109	0.405	2.57	4.971	2.975	31.5	2037.45	74.745	6.2	8.07	2.975	0.915	56.53	1.455	9.905	12.12
10	2	3.58	26	2649.45	60.49	6.06	6.78	3.17	1.01	51.88	0.7	10.04	11.09	1.5	0.361	0.16	0.542	2.26	7.824	3.63	30	1913.2	63.95	6.27	7.74	3.85	1.31	56.12	1.55	12.58	11.06	0.75	0.456	0.156	0.636	2.92	6.537	3.605	28	2281.32	62.22	6.165	7.26	3.51	1.16	54	1.125	11.31	11.075
11	2	3.29	31	2351.1	55.54	5.91	8.14	2.76	0.96	53.88	1.45	10.55	10.88	2.1	0.39	0.147	0.558	2.65	6.115	3.24	31	2360.08	69.8	6.97	7.81	3.95	1.09	49.62	1.14	11.07	13.71	1.11	0.333	0.14	0.492	2.38	6.643	3.265	31	2355.59	62.67	6.44	7.975	3.355	1.025	51.75	1.295	10.81	12.295
12	2	2.96	29	2262.7	56.07	8.02	6.46	3.51	1.07	52.77	1.16	10.32	9.87	1.45	0.303	0.12	0.44	2.53	5.462	3.47	29	1952.13	56.18	7.12	7.51	2.39	0.87	55.83	0.82	13.5	13.24	1.1	0.317	0.145	0.48	2.19	4.634	3.215	29	2107.41	56.125	7.57	6.985	2.95	0.97	54.3	0.99	11.91	11.555
13	2	2.91	29	1791.16	64.32	5.97	6.67	4.62	1.09	49.08	1.18	7.81	12.29	0.74	0.247	0.116	0.378	2.13	4.448	2.99	29	1980.75	60.13	7.39	7.52	2.84	1.09	44.04	0.74	10.88	10.36	0.44	0.256	0.11	0.381	2.33	4.533	2.95	29	1885.95	62.225	6.68	7.095	3.73	1.09	46.56	0.96	9.345	11.325
14	2	3.35	33	2221.01	61.88	6.9	7.98	2.84	1.08	65.66	1.47	9.26	10.79	1.86	0.293	0.146	0.457	2.01	6.509	3.27	32	1790.15	52.8	5.38	8.1	3.97	1.06	58.56	1.32	12.4	10.49	1.39	0.34	0.142	0.501	2.39	6.096	3.31	32.5	2005.58	57.34	6.14	8.04	3.405	1.07	62.11	1.395	10.83	10.64
15	2	3.76	31	2334.72	53.37	5.62	7.05	2.65	1.17	54.89	1.15	9.16	10.85	0.81	0.382	0.147	0.55	2.6	6.814	2.92	27	2113.83	84.62	6.5	9.87	3.2	1.29	65.59	1.16	10.92	9.38	1.2	0.361	0.151	0.532	2.39	5.39	3.34	29	2224.27	68.995	6.06	8.46	2.925	1.23	60.24	1.155	10.04	10.115
16	2	2.95	35	2845.51	72.42	5.57	8.85	3.36	1.02	47.98	1.07	9.6	9.92	0.74	0.361	0.171	0.553	2.11	5.824	3.36	27	2695.3	51.76	6.66	7.56	3.01	0.99	50.97	0.89	11.43	9.55	0.8	0.348	0.129	0.496	2.7	5.964	3.155	31	2770.41	62.09	6.115	8.205	3.185	1.005	49.475	0.98	10.515	9.735
17	2	2.83	32	1465.33	42.11	6.31	7.52	3.42	1.14	53.26	0.74	11.16	10.63	1.07	0.259	0.099	0.372	2.62	4.59	3.43	36	911.05	43.9	6.61	7.12	3	0.98	68.77	0.75	11.66	10.81	1.62	0.245	0.111	0.37	2.21	4.402	3.13	34	1188.19	43.005	6.46	7.32	3.21	1.06	61.015	0.745	11.41	10.72
18	2	3.13	28	2786.69	56.07	6.33	7.43	3.41	1.18	61.42	1.17	9.84	13.71	1.74	0.347	0.158	0.525	2.2	5.886	4.13	27	2539.65	78.35	5.83	7.79	2.54	1.03	60.61	2.16	9.62	15.97	1.49	0.342	0.141	0.502	2.43	5.728	3.63	27.5	2663.17	67.21	6.08	7.61	2.975	1.105	61.015	1.665	9.73	14.84
19	2	3.01	34	2694.18	44.25	5.12	9.01	2.67	1.1	58.33	1.41	9.26	9.95	1.49	0.367	0.13	0.517	2.82	6.634	4.02	29	2606.15	66.76	6.4	6.46	2.54	1.1	53.7	1.11	9.73	13.17	1.48	0.344	0.148	0.512	2.32	7.003	3.515	31.5	2650.16	55.505	5.76	7.735	2.605	1.1	56.015	1.26	9.495	11.56
20	2	3.31	28	3020.6	47.92	7.44	8.3	4.13	0.87	62.25	1.5	11.1	9.12	0.89	0.408	0.185	0.617	2.21	7.35	4.04	26	2323.71	71.44	7.22	6.37	1.93	1.26	58.1	1.2	11.73	15.11	2.96	0.398	0.198	0.62	2.01	7.601	3.675	27	2672.15	59.68	7.33	7.335	3.03	1.065	60.175	1.35	11.415	12.115
21	2	3.05	31	2363.76	44.63	5.87	6.3	2.84	1.21	53.55	0.74	9.75	10.17	1.11	0.332	0.139	0.49	2.39	6.72	3.21	31	2215.98	57.49	6.15	7.93	3.52	0.84	60.61	1.42	10.22	10.38	1.76	0.385	0.134	0.54	2.87	5.892	3.13	31	2289.87	51.06	6.01	7.115	3.18	1.025	57.08	1.08	9.985	10.275
22	2	3.18	34	2614.23	62.71	5.32	7.83	3.16	0.9	49.22	1.37	8.6	13.2	0.84	0.315	0.128	0.461	2.46	5.377	3.2	30	2400.85	63.75	6.22	9.07	2.59	1.04	66.53	1.42	13.52	10.15	0.48	0.278	0.111	0.405	2.5	5.52	3.19	32	2507.54	63.23	5.77	8.45	2.875	0.97	57.875	1.395	11.06	11.675
23	2	4.77	34	3251.95	78.14	5.94	8.65	3.43	1.09	60.68	0.82	12.01	11.01	1.23	0.5	0.151	0.677	3.31	9.945	4.07	33	3172	57.49	7.15	8.82	3.5	0.87	60.04	0.77	13.53	12.74	2.3	0.451	0.192	0.669	2.35	8.453	4.42	33.5	3211.97	67.815	6.545	8.735	3.465	0.98	60.36	0.795	12.77	11.875
24	2	3.49	31	2723.28	77.17	5.56	7.56	4.39	0.94	62.32	0.45	8.4	12.6	1.93	0.341	0.146	0.506	2.34	6.459	2.84	32	2332.63	68.94	7.09	9.67	2.83	1.11	55.97	1.13	11.43	11.08	0.79	0.341	0.134	0.494	2.54	6.183	3.165	31.5	2527.95	73.055	6.325	8.615	3.61	1.025	59.145	0.79	9.915	11.84
25	2	3.23	26	2115.84	57.23	7.9	8.72	1.68	1.12	56.58	1.1	10.47	9.82	0.78	0.298	0.119	0.434	2.5	6.382	2.43	32	2160.17	77.04	7.33	8.29	2.73	1.25	60.43	0.89	10.76	9.29	2.01	0.354	0.143	0.517	2.48	6.476	2.83	29	2138.01	67.135	7.615	8.505	2.205	1.185	58.505	0.995	10.615	9.555
26	2	4.22	27	2386.54	72.28	6.44	6.62	3.91	1.06	36.1	1.13	9.01	10.39	0.45	0.385	0.139	0.545	2.77	7.256	4.12	32	2093.8	74.35	5.06	7.81	1.54	0.97	50.84	2.09	13.47	10.85	1.78	0.383	0.162	0.567	2.36	6.893	4.17	29.5	2240.17	73.315	5.75	7.215	2.725	1.015	43.47	1.61	11.24	10.62
27	2	3.47	35	2576.89	60.16	6.07	7.95	3.24	1.08	67.87	1.85	10.08	10.64	1.42	0.324	0.138	0.48	2.35	5.325	3.32	27	2523.86	74.24	6.46	7.9	4.04	1.03	51.71	1.85	11.62	14.68	2.1	0.337	0.134	0.49	2.51	6.354	3.395	31	2550.38	67.2	6.265	7.925	3.64	1.055	59.79	1.85	10.85	12.66
28	2	3.86	27	2476.41	59.06	6.47	8.09	1.76	1.23	66.2	0.49	9.82	11.9	1.61	0.32	0.148	0.487	2.16	6.525	3.99	32	2495.51	79.06	8.42	9.81	4.07	1.12	60.15	1.08	12.63	9.13	1.38	0.365	0.15	0.536	2.43	6.656	3.925	29.5	2485.96	69.06	7.445	8.95	2.915	1.175	63.175	0.785	11.225	10.515
29	2	3.39	30	2071.26	76.35	6.12	7.98	4.03	1	47.35	1.51	8.23	10.64	1.57	0.258	0.118	0.391	2.19	5.224	2.78	27	2381.74	83.58	5.81	7.45	3.1	1.27	66.78	1.36	10.2	8.89	1.51	0.325	0.141	0.485	2.3	5.136	3.085	28.5	2226.5	79.965	5.965	7.715	3.565	1.135	57.065	1.435	9.215	9.765
30	2	3.01	31	2071.52	54.07	6.69	8.03	3.21	1.11	73.34	1.04	8.76	10.26	1.8	0.289	0.138	0.444	2.09	5.371	3.55	26	2280.1	75.53	5.87	10.12	2.78	1.07	47.66	1	11.13	10.63	2.22	0.317	0.124	0.459	2.56	6.174	3.28	28.5	2175.81	64.8	6.28	9.075	2.995	1.09	60.5	1.02	9.945	10.445
31	2	2.96	32	2783.02	49.46	6.96	7.06	2.67	1.12	65.69	1.44	9.67	12.78	1.45	0.342	0.155	0.517	2.21	5.95	4.25	26	2338.14	65.48	5.87	5.6	2.61	1.05	53.48	1.93	11.1	10.84	1.48	0.354	0.177	0.552	2	6.384	3.605	29	2560.58	57.47	6.415	6.33	2.64	1.085	59.585	1.685	10.385	11.81
32	2	2.9	35	2401.12	75.48	6.77	7.47	3.51	1.04	61.19	1.13	11.83	11.76	1.5	0.348	0.13	0.497	2.68	6.128	3.24	32	2247.47	76.06	5.56	7.83	2.84	1	57.25	0.79	9.59	12.1	1.08	0.323	0.16	0.502	2.02	6.08	3.07	33.5	2324.3	75.77	6.165	7.65	3.175	1.02	59.22	0.96	10.71	11.93
33	2	4.01	29	2654.34	85.04	6.31	6.67	1.96	0.93	55.27	1.13	9.89	12.08	2.73	0.395	0.186	0.604	2.12	8.319	3.03	32	2269.05	60.51	5.64	6.41	2.84	1.12	55.94	0.4	9.92	8.95	1.37	0.39	0.16	0.572	2.44	7.467	3.52	30.5	2461.7	72.775	5.975	6.54	2.4	1.025	55.605	0.765	9.905	10.515
34	2	3.72	26	2564.81	67.32	6.38	6.14	3.38	1.17	51.21	1.49	8.9	11.26	1.79	0.42	0.145	0.588	2.9	6.959	4.29	36	2400	73.8	5.41	7.57	3.28	1.2	60.51	1.67	7.99	11.77	1.92	0.359	0.174	0.554	2.06	7.789	4.005	31	2482.4	70.56	5.895	6.855	3.33	1.185	55.86	1.58	8.445	11.515
35	2	4.11	36	2326.91	64.74	6.02	6.94	4.19	1.1	51.97	1.08	10.23	9.47	2.32	0.27	0.153	0.44	1.76	5.527	2.61	28	1914.06	71.79	5.11	6.06	2.81	1.03	64.88	0.79	11.61	12.09	1.41	0.331	0.14	0.49	2.36	5.777	3.36	32	2120.48	68.265	5.565	6.5	3.5	1.065	58.425	0.935	10.92	10.78
36	2	3.7	27	1647.56	59.54	4.98	5.91	3.47	1	56.4	1.06	8.78	12.19	0.85	0.295	0.113	0.424	2.61	4.456	3.4	29	2772.39	68.89	7.45	7.4	2.92	1.19	44.18	0.77	11.01	9.5	2.08	0.281	0.108	0.405	2.6	4.439	3.55	28	2209.97	64.215	6.215	6.655	3.195	1.095	50.29	0.915	9.895	10.845
37	2	3.28	28	1848.07	64.57	6.28	8.03	2.71	0.99	49.24	0.44	9.48	8.92	1.09	0.34	0.127	0.486	2.68	5.252	3.6	29	1923.71	60.02	7.19	7.19	3.09	0.9	56.39	1.39	11.76	11.35	2.13	0.308	0.131	0.457	2.35	5.579	3.44	28.5	1885.89	62.295	6.735	7.61	2.9	0.945	52.815	0.915	10.62	10.135
38	2	3.47	28	2633.43	50.9	5.5	8.34	3.34	1.01	60.71	1.03	8.46	15.71	2.25	0.325	0.128	0.471	2.54	6.011	3.43	34	2273.74	51.76	5.3	6.89	3.39	1.14	58.85	1.2	11.31	9.97	2.19	0.334	0.16	0.514	2.09	5.777	3.45	31	2453.59	51.33	5.4	7.615	3.365	1.075	59.78	1.115	9.885	12.84
39	2	3.42	30	2546.74	64.01	6.44	6.39	2.84	1.14	53.91	1.13	10.16	12.47	1.49	0.328	0.186	0.535	1.76	6.494	3.04	35	2192.73	62.5	4.99	9.6	2.88	1.11	50.34	0.86	12.02	12.66	2.46	0.351	0.133	0.503	2.64	7.188	3.23	32.5	2369.73	63.255	5.715	7.995	2.86	1.125	52.125	0.995	11.09	12.565
40	2	3.65	31	2665.57	58.18	5.59	8.49	1.84	0.9	61.87	1.21	8.04	8.91	1.42	0.375	0.138	0.534	2.72	6.881	3.2	36	2014.08	63.86	7.77	7.79	2.48	1.1	58.15	0.87	13.04	12.81	0.85	0.333	0.136	0.488	2.45	6.1	3.425	33.5	2339.82	61.02	6.68	8.14	2.16	1	60.01	1.04	10.54	10.86
41	2	3.04	29	1937.76	55	6.43	6.89	1.75	1.02	67.01	0.83	7.8	10.63	1.48	0.238	0.114	0.366	2.09	4.082	3.06	30	2874.11	64.5	7.58	6.6	2.94	1	66.76	1.2	13.28	10.7	2.26	0.292	0.122	0.431	2.39	4.248	3.05	29.5	2405.94	59.75	7.005	6.745	2.345	1.01	66.885	1.015	10.54	10.665
42	2	2.79	29	2103.9	50.47	5.97	9.27	4.54	1.13	53.55	0.81	10.27	10.5	1.73	0.312	0.129	0.459	2.42	5.356	3.74	30	2540.17	60.4	6.36	7.85	3.45	1.08	58.91	0.47	9.8	11.19	1.96	0.273	0.116	0.405	2.35	4.919	3.265	29.5	2322.03	55.435	6.165	8.56	3.995	1.105	56.23	0.64	10.035	10.845
43	2	2.81	40	1935.04	58.96	6.11	7.54	2.73	1.09	52.16	1.51	11.9	11.29	1.85	0.274	0.124	0.414	2.21	5.504	3.48	27	2084.72	67.29	4.73	7.64	5.4	0.86	59.43	1.52	11.26	11.76	1.01	0.302	0.154	0.474	1.96	5.702	3.145	33.5	2009.88	63.125	5.42	7.59	4.065	0.975	55.795	1.515	11.58	11.525
44	2	3.51	29	2020.82	73.64	5.88	6.05	2.96	1.07	47.73	0.84	10.89	11.01	2.25	0.349	0.138	0.506	2.53	6.161	3.01	31	1822.54	56.81	6.48	7.84	4.26	1.11	54.23	0.7	9.74	11.37	2.09	0.364	0.153	0.538	2.38	5.794	3.26	30	1921.68	65.225	6.18	6.945	3.61	1.09	50.98	0.77	10.315	11.19
45	2	4	34	2299.07	51.01	6.01	9.14	3.4	1.12	63.36	1.45	8.97	11.13	1.47	0.349	0.155	0.524	2.25	6.704	2.89	30	2505.04	58.01	6.2	6.22	1.95	1.05	44.95	1.52	11.83	8.56	2.08	0.37	0.128	0.518	2.89	7.039	3.445	32	2402.06	54.51	6.105	7.68	2.675	1.085	54.155	1.485	10.4	9.845
46	2	2.78	29	2900.86	45.89	5.18	7.16	2.21	1.36	49.18	0.8	8.54	11.65	1.84	0.318	0.145	0.482	2.19	5.124	2.52	31	2298.94	59.36	5.82	9.07	3.94	1.16	72.38	0.84	9.71	14.37	2.03	0.311	0.135	0.464	2.3	5.832	2.65	30	2599.9	52.625	5.5	8.115	3.075	1.26	60.78	0.82	9.125	13.01
47	2	3.24	28	2087.61	48.18	5.89	9.58	3.61	1.08	53.67	1.15	8.16	11.35	1.8	0.308	0.114	0.439	2.7	4.826	2.56	29	1997.76	58.14	6.06	6.71	3.02	0.95	68.6	0.48	10.39	11.21	2.47	0.338	0.121	0.477	2.79	5.004	2.9	28.5	2042.69	53.16	5.975	8.145	3.315	1.015	61.135	0.815	9.275	11.28
48	2	3.49	37	2460.16	55.63	6.99	6.71	2.96	1.03	66.04	0.8	9.33	13.83	0.49	0.34	0.145	0.504	2.34	6.734	4.13	29	2643.76	53.5	5.99	5.59	2.78	1.38	51.87	1.12	10.76	14.44	2.07	0.367	0.171	0.56	2.15	6.106	3.81	33	2551.96	54.565	6.49	6.15	2.87	1.205	58.955	0.96	10.045	14.135
49	2	2.77	28	1362.97	52.53	6.36	7.25	4.11	1.12	62	1.02	8.37	10.73	2.06	0.228	0.104	0.345	2.19	3.247	2.98	30	1166.58	49.98	7.1	6.53	1.98	1.05	57.08	0.8	11.12	13.88	2.06	0.24	0.092	0.345	2.61	3.571	2.875	29	1264.78	51.255	6.73	6.89	3.045	1.085	59.54	0.91	9.745	12.305
50	2	2.96	28	2427.88	56.18	4.94	9.48	2.59	0.97	58.72	1.48	10.35	10.41	0.48	0.349	0.127	0.495	2.75	5.72	3.55	37	2213.56	75.32	6.63	9.01	2.3	1.08	61.49	1.12	9.05	11.27	1.85	0.321	0.138	0.477	2.33	5.533	3.255	32.5	2320.72	65.75	5.785	9.245	2.445	1.025	60.105	1.3	9.7	10.84
51	2	2.95	29	2550.06	57.49	5.74	6.32	2.77	1.05	49.15	1.26	8.05	11.5	1.54	0.335	0.138	0.492	2.43	5.83	3.32	28	2134.31	56.02	6.61	8.55	3.36	1.1	52.62	1.6	12.35	10.2	0.54	0.283	0.128	0.427	2.21	6.285	3.135	28.5	2342.18	56.755	6.175	7.435	3.065	1.075	50.885	1.43	10.2	10.85
52	2	3.45	32	2341.33	45.06	6.29	8	3.46	0.93	50.78	0.41	9.66	13.31	2.54	0.313	0.156	0.488	2.01	5.18	4.04	32	2410.6	68.13	5.93	8.17	3.02	1.09	63.98	1.17	11.56	12.42	-0.18	0.332	0.142	0.493	2.34	6.08	3.745	32	2375.97	56.595	6.11	8.085	3.24	1.01	57.38	0.79	10.61	12.865
53	2	3.63	34	2692.35	59.04	5.2	7.12	3.26	1.13	62.32	1.73	7.25	14.61	1.43	0.435	0.15	0.608	2.9	5.405	3.29	29	2560.14	59.22	6.56	9.15	4.42	1.07	50.6	1.19	9.8	13.71	0.85	0.374	0.158	0.553	2.37	6.96	3.46	31.5	2626.24	59.13	5.88	8.135	3.84	1.1	56.46	1.46	8.525	14.16
54	2	3.75	34	2715.66	59.23	7.06	7.32	1.49	1.12	66.08	1.75	7.62	11.97	0.16	0.34	0.123	0.482	2.76	6.081	2.96	28	2070.37	50.5	5.48	10.36	3.58	0.96	47.43	1.78	10.68	11.12	0.46	0.351	0.155	0.526	2.26	6.422	3.355	31	2393.01	54.865	6.27	8.84	2.535	1.04	56.755	1.765	9.15	11.545
55	2	2.33	33	2422.24	55.97	6.56	9.32	3.3	1.04	59.78	0.72	10.41	11.02	1.13	0.269	0.102	0.386	2.64	5.01	3.25	29	2310.95	51.91	4.91	7.78	2.6	1.01	55.89	0.93	9.51	10.78	1.81	0.279	0.114	0.409	2.45	4.839	2.79	31	2366.59	53.94	5.735	8.55	2.95	1.025	57.835	0.825	9.96	10.9
56	2	4.17	35	2225.38	68.14	6.83	7.76	2.92	1.03	48.16	1.15	9.93	11.26	2.24	0.376	0.131	0.527	2.87	6.267	3.3	28	2933.35	52.83	5.84	6.02	3.67	1.06	57.95	1.52	10.26	11.67	1.6	0.36	0.152	0.532	2.37	5.831	3.735	31.5	2579.36	60.485	6.335	6.89	3.295	1.045	53.055	1.335	10.095	11.465
57	2	2.77	30	2654.58	71.9	6.47	7.29	2.52	0.95	62.8	1.55	11.63	13.09	0.51	0.424	0.18	0.628	2.36	7.787	3.05	32	1872.59	75.92	6.47	7.55	3.15	1.16	53.33	0.46	11.89	9.05	1.62	0.385	0.174	0.581	2.21	8.154	2.91	31	2263.59	73.91	6.47	7.42	2.835	1.055	58.065	1.005	11.76	11.07
58	2	3.75	31	2125.19	60.2	6.28	7.51	3.05	1.15	60.72	0.8	8.91	9.41	1.44	0.343	0.12	0.482	2.86	5.865	3.08	35	2558.11	69.32	6.34	8.74	2.92	1.12	60.1	1.47	10.14	7.59	2	0.339	0.163	0.522	2.08	6.869	3.415	33	2341.65	64.76	6.31	8.125	2.985	1.135	60.41	1.135	9.525	8.5
59	2	3.67	33	2279.73	52.15	5.98	6.9	2.75	0.98	54.93	0.84	10.86	9.09	1.17	0.357	0.124	0.5	2.88	6.289	4.39	36	2469.53	67.14	5.87	6.66	2.09	1.15	52.49	1.51	12.74	12.48	1.17	0.439	0.189	0.653	2.32	7.659	4.03	34.5	2374.63	59.645	5.925	6.78	2.42	1.065	53.71	1.175	11.8	10.785
60	2	3.73	28	2239.47	60.37	5.85	8.59	1.64	1.07	70.18	1.88	9.16	10.65	2.43	0.37	0.127	0.517	2.91	5.603	2.85	31	2398.57	83.07	6.5	7.64	2.68	0.99	50.92	0.78	10.36	10.34	1.47	0.298	0.126	0.441	2.37	5.269	3.29	29.5	2319.02	71.72	6.175	8.115	2.16	1.03	60.55	1.33	9.76	10.495
61	2	3.39	28	2447.75	51.72	7.56	8.54	1.77	1.2	65.07	0.75	7.94	8.1	2.34	0.389	0.189	0.601	2.06	6.11	3.35	31	2068.86	73.39	6.24	10.46	4.1	1.13	65.67	1.06	10.46	10.7	1.47	0.371	0.148	0.54	2.51	6.793	3.37	29.5	2258.31	62.555	6.9	9.5	2.935	1.165	65.37	0.905	9.2	9.4
62	2	4.7	33	3286.69	69.13	4.65	8.43	4.49	1.15	53.63	1.09	12.94	14.71	1.73	0.595	0.143	0.768	4.16	8.989	4.63	32	2856.17	48.49	6.87	6.05	4.44	1.12	58.19	1.79	12.58	12	1.54	0.486	0.163	0.675	2.98	9.694	4.665	32.5	3071.43	58.81	5.76	7.24	4.465	1.135	55.91	1.44	12.76	13.355
63	2	3.33	31	1960.08	55.34	5.65	8.66	2.6	1.06	55.32	1.13	10.72	11.16	1.76	0.335	0.116	0.469	2.89	5.093	3.33	26	2600.95	77.86	6.16	7.44	3.46	0.79	61.8	0.84	12.25	11.21	1.19	0.278	0.135	0.43	2.06	4.687	3.33	28.5	2280.51	66.6	5.905	8.05	3.03	0.925	58.56	0.985	11.485	11.185
64	2	3.29	31	2219.29	64.36	5.97	8.18	2.5	1.11	52.36	1.49	8.6	10.13	1.12	0.262	0.13	0.408	2.02	5.143	2.47	29	2165.84	53.14	7.42	6.63	2.4	1.12	57.81	1.49	11.4	12.72	2.03	0.297	0.152	0.467	1.95	4.809	2.88	30	2192.57	58.75	6.695	7.405	2.45	1.115	55.085	1.49	10	11.425
1	3	4.07	37	2820.26	85.78	6.65	6.83	2.95	1.05	45.91	0.16	6.43	12.05	2.5	0.289	0.143	0.449	2.02	5.752	4.19	31	2283.1	66.62	5.84	10.82	3.21	1.19	61.86	1.51	12.48	11.35	1.22	0.319	0.128	0.465	2.49	5.632	4.13	34	2551.68	76.2	6.245	8.825	3.08	1.12	53.885	0.835	9.455	11.7
2	3	3.32	32	2281.82	66.15	6.49	8.53	2.07	1.17	79.65	1.45	10.26	11.5	1.82	0.373	0.167	0.562	2.23	7.017	3.39	28	2001.38	78.35	6.76	6.83	3.51	1.1	55.39	1.24	7.55	10.75	0.75	0.391	0.121	0.532	3.23	6.483	3.355	30	2141.6	72.25	6.625	7.68	2.79	1.135	67.52	1.345	8.905	11.125
3	3	3.89	34	2509.32	70.31	5.75	7.99	3.41	1.08	50.07	1.19	10.05	8.31	1.5	0.363	0.167	0.551	2.17	7.551	3.39	28	2394.61	64.52	6.03	6.75	3.03	0.99	58	0.38	11.48	11.89	0.2	0.402	0.166	0.591	2.42	8.078	3.64	31	2451.97	67.415	5.89	7.37	3.22	1.035	54.035	0.785	10.765	10.1
4	3	3.94	36	2138.24	63.41	5.51	5.92	2.83	1.11	58.97	1.74	9.08	9.57	2.3	0.357	0.127	0.503	2.81	6.593	2.47	32	2353.07	71.49	7.11	8.31	3.29	0.98	62.99	1.13	11.22	7.49	1.09	0.37	0.135	0.525	2.74	6.795	3.205	34	2245.65	67.45	6.31	7.115	3.06	1.045	60.98	1.435	10.15	8.53
5	3	3.79	28	2066.01	60.64	6.15	6.74	3.27	0.91	55.94	0.98	7.87	10.71	0.52	0.355	0.144	0.519	2.47	5.586	2.35	30	2284.65	61.27	6.88	11.42	3.09	1.09	54.9	0.89	10.27	9.12	0.84	0.326	0.141	0.486	2.31	6.228	3.07	29	2175.33	60.955	6.515	9.08	3.18	1	55.42	0.935	9.07	9.915
6	3	3.92	26	2074.43	62.68	5.36	7.58	2.89	1.15	64.45	0.78	11.03	12.09	1.06	0.375	0.16	0.556	2.34	6.067	3.19	29	2409.03	65.53	6.16	7.44	3.85	1.01	58.15	0.82	10.82	10.42	1.9	0.373	0.126	0.519	2.96	6.751	3.555	27.5	2241.73	64.105	5.76	7.51	3.37	1.08	61.3	0.8	10.925	11.255
7	3	4.47	35	2960.8	68.08	5.1	7.42	3.19	1.24	52.09	0.77	11.81	11.03	1.01	0.441	0.131	0.595	3.37	9.242	3.9	28	2541.08	60.13	6.05	5.91	2.75	1.06	48.12	1.21	11.93	12.65	1.56	0.467	0.14	0.631	3.34	10.066	4.185	31.5	2750.94	64.105	5.575	6.665	2.97	1.15	50.105	0.99	11.87	11.84
8	3	3.28	38	2989.8	67.09	7.14	7.02	3.46	1.08	49.62	1.77	10.53	13.47	0.79	0.412	0.175	0.61	2.35	7.681	2.79	36	2198.34	72.82	5.38	6.85	2.66	1.16	58.77	1.13	11.53	8.31	2.58	0.431	0.184	0.64	2.34	7.686	3.035	37	2594.07	69.955	6.26	6.935	3.06	1.12	54.195	1.45	11.03	10.89
9	3	3.1	31	2003.4	64.33	6.22	6.67	4.11	1.03	61.98	1.15	7.27	10.35	1.55	0.305	0.125	0.447	2.44	5.201	3.05	30	2283.6	74.02	5.71	8.53	1.88	1.2	46.95	1.8	10.26	12.74	2.59	0.306	0.105	0.427	2.91	4.319	3.075	30.5	2143.5	69.175	5.965	7.6	2.995	1.115	54.465	1.475	8.765	11.545
10	3	3.72	28	2304.83	69.58	4.94	8.22	2.63	1.26	47.46	0.9	12.63	9.57	1.47	0.385	0.152	0.558	2.53	7.286	3.67	28	2034.42	59.77	5.07	7.6	2.62	1.09	49.88	1.39	9.42	10.94	0.89	0.374	0.176	0.572	2.13	7.687	3.695	28	2169.62	64.675	5.005	7.91	2.625	1.175	48.67	1.145	11.025	10.255
11	3	3.61	27	1891.75	69.49	6.76	7.2	3.71	0.94	52.79	1.49	10.78	11.12	2.21	0.364	0.135	0.519	2.7	4.889	2.96	31	2249.44	53.96	6.03	9.19	4.18	1.04	53.72	1.13	9.6	13.62	1.2	0.335	0.14	0.494	2.39	6.225	3.285	29	2070.6	61.725	6.395	8.195	3.945	0.99	53.255	1.31	10.19	12.37
12	3	3.04	33	1992.92	72.04	7.31	7.54	3.29	1.09	47.89	1.11	9.68	8.79	2.19	0.333	0.114	0.465	2.92	5.848	3.33	29	2666.91	55.68	5.88	8.49	2.74	0.97	56.17	0.78	13.16	12.1	1.2	0.329	0.151	0.499	2.18	4.52	3.185	31	2329.91	63.86	6.595	8.015	3.015	1.03	52.03	0.945	11.42	10.445
13	3	2.99	29	2313.12	56.83	6.36	5.33	3.84	1.31	57.59	1.08	8.19	9.71	0.9	0.275	0.112	0.402	2.46	4.1	3.21	33	2152.58	56.04	7.28	7.14	2.62	1.04	55.96	0.86	11.12	9.64	0.54	0.252	0.12	0.387	2.1	4.721	3.1	31	2232.85	56.435	6.82	6.235	3.23	1.175	56.775	0.97	9.655	9.675
14	3	3.55	35	2614.23	73.92	6.1	8.02	2.96	1.25	53.67	1.46	8.07	13.88	1.78	0.319	0.14	0.477	2.28	6.639	3.03	32	2147.94	58.02	6.96	9.24	2.83	1.01	65.44	0.95	11.6	9.51	1.59	0.322	0.152	0.493	2.12	6.114	3.29	33.5	2381.09	65.97	6.53	8.63	2.895	1.13	59.555	1.205	9.835	11.695
15	3	3.74	33	2142.42	63.01	6.05	7.61	2.82	0.93	64.45	1.12	10.17	9.15	0.83	0.386	0.151	0.558	2.56	6.24	3.18	31	2514.75	57.4	6.5	6.79	2.6	0.84	53.74	1.11	13.08	8.62	1.1	0.315	0.137	0.47	2.3	6.274	3.46	32	2328.59	60.205	6.275	7.2	2.71	0.885	59.095	1.115	11.625	8.885
16	3	3.05	39	2611.63	65.04	6.43	6.49	3.44	1.08	56.02	1.2	7.73	11.41	0.9	0.311	0.155	0.485	2.01	6.398	3.24	31	2885.66	59.4	6	8.44	2.45	1.28	47.03	0.71	9.91	10.45	0.84	0.296	0.141	0.454	2.1	6.462	3.145	35	2748.64	62.22	6.215	7.465	2.945	1.18	51.525	0.955	8.82	10.93
17	3	2.77	32	1544.19	42.16	7.35	9.14	3.71	1.19	52.74	0.86	10.84	10.71	1.24	0.283	0.099	0.397	2.86	4.652	2.87	36	941.33	46.39	8.06	8.22	2.8	1.06	52.56	0.85	10.34	11.19	1.35	0.271	0.103	0.389	2.63	4.178	2.82	34	1242.76	44.275	7.705	8.68	3.255	1.125	52.65	0.855	10.59	10.95
18	3	3.17	30	2273.79	66.17	6	8.23	4.73	1.06	48.58	1.1	10.16	12.29	1.9	0.371	0.164	0.556	2.26	6.542	4.37	31	2346.06	69.9	6.84	7.87	2.93	1.03	68.72	2.11	10.38	11.36	1.48	0.354	0.155	0.529	2.28	5.788	3.77	30.5	2309.93	68.035	6.42	8.05	3.83	1.045	58.65	1.605	10.27	11.825
19	3	3.29	30	2745.82	61.71	7.21	8.33	1.8	1.04	56.34	1.53	10.74	8.71	1.48	0.357	0.14	0.517	2.55	7.3	3.48	31	2460.52	51.68	6.07	7.54	2.93	1.03	46.3	1.16	10.94	14.16	1.5	0.364	0.16	0.545	2.28	6.229	3.385	30.5	2603.17	56.695	6.64	7.935	2.365	1.035	51.32	1.345	10.84	11.435
20	3	3.49	26	3141.3	49.39	6.23	7.36	3.33	1.23	79.08	1.43	10.23	9.55	0.75	0.418	0.185	0.627	2.26	7.824	4.06	30	2423.91	61.66	6.78	9.29	1.87	1.07	70.57	1.06	12.27	12.22	2.68	0.352	0.176	0.549	2	7.053	3.775	28	2782.61	55.525	6.505	8.325	2.6	1.15	74.825	1.245	11.25	10.885
21	3	3.15	33	2855.81	52.66	5.79	9.04	2.3	1.12	50.45	0.86	9.59	9.83	1.19	0.366	0.123	0.509	2.98	6.4	3.39	29	1903.07	70.44	5.85	7.07	3.61	0.96	59.39	1.51	9.78	11.62	1.88	0.375	0.13	0.525	2.88	6.524	3.27	31	2379.44	61.55	5.82	8.055	2.955	1.04	54.92	1.185	9.685	10.725
22	3	2.98	34	2417.34	71.71	6.01	9.17	3.31	1.16	61.45	1.56	6.74	10.8	0.8	0.285	0.12	0.421	2.38	5.451	3.1	32	2308.67	67.02	6.45	9.59	2.55	1.13	56.13	1.52	12.48	10.51	0.49	0.31	0.117	0.444	2.65	5.376	3.04	33	2363.01	69.365	6.23	9.38	2.93	1.145	58.79	1.54	9.61	10.655
23	3	4.45	32	2748.05	71.39	6.4	8.69	4.37	1.11	51.32	0.78	13.32	14.99	1.07	0.532	0.209	0.771	2.55	9.403	4.33	31	2475.62	60.47	6.52	8.52	3.97	0.76	56.63	0.83	11.13	13.93	2.01	0.525	0.168	0.721	3.13	9.875	4.39	31.5	2611.84	65.93	6.46	8.605	4.17	0.935	53.975	0.805	12.225	14.46
24	3	3.81	31	1987.19	66.83	5.77	7.44	3.74	1.23	60.35	0.49	8.93	14.73	1.71	0.369	0.142	0.531	2.6	5.693	3.16	32	2343.56	62.14	6.24	7.67	3.3	0.99	49.36	1.14	9.91	14.26	0.85	0.311	0.132	0.461	2.36	6.289	3.485	31.5	2165.38	64.485	6.005	7.555	3.52	1.11	54.855	0.815	9.42	14.495
25	3	3.22	28	2707.97	62.56	6.76	7.94	1.45	1.08	39.42	1.17	8.86	9.52	0.86	0.316	0.129	0.463	2.45	5.266	2.57	28	2763.64	74.24	5.67	8.37	3.74	0.95	60.9	0.71	11.9	11.38	2.3	0.336	0.143	0.498	2.35	6.36	2.895	28	2735.8	68.4	6.215	8.155	2.595	1.015	50.16	0.94	10.38	10.45
26	3	3.81	27	2119.65	67.55	6.56	8.04	4.22	1.07	57.9	1.13	10.32	10.28	0.52	0.369	0.149	0.539	2.48	6.196	4.28	30	2430.01	65.56	6.27	5.85	1.92	1.16	49.16	2.17	13.2	9.15	1.86	0.351	0.156	0.527	2.25	5.903	4.045	28.5	2274.83	66.555	6.415	6.945	3.07	1.115	53.53	1.65	11.76	9.715
27	3	3.33	33	2061.2	73.46	6.27	6.39	3.22	1.02	66.13	1.75	8.59	11.36	1.55	0.318	0.13	0.466	2.45	5.463	3.28	31	2895.19	64.09	6.88	7.76	4.43	1.04	55.62	1.75	11.05	13.32	2.21	0.353	0.144	0.517	2.45	5.266	3.305	32	2478.19	68.775	6.575	7.075	3.825	1.03	60.875	1.75	9.82	12.34
28	3	3.79	31	2018.83	52.9	5.86	6.25	1.71	0.93	49.8	0.45	8.85	11.44	1.36	0.316	0.12	0.453	2.63	6.129	3.51	32	2104.49	75.99	8.24	8.19	4.4	1.28	43.19	1.19	12.04	8.21	1.59	0.343	0.158	0.521	2.17	5.858	3.65	31.5	2061.66	64.445	7.05	7.22	3.055	1.105	46.495	0.82	10.445	9.825
29	3	3.21	28	2414.45	70.91	6.54	7.02	4.1	0.86	58.65	1.42	8.44	12.02	1.4	0.298	0.128	0.443	2.33	5.048	3.02	31	2399.22	81.17	5.85	6.55	3.03	0.93	46.56	1.57	11.13	7.78	1.46	0.333	0.139	0.491	2.4	5.09	3.115	29.5	2406.84	76.04	6.195	6.785	3.565	0.895	52.605	1.495	9.785	9.9
30	3	3.29	31	2161.81	59.71	5.97	8.63	3.93	1.22	51.99	1.23	10.57	11.74	1.84	0.313	0.136	0.467	2.3	5.635	3.45	26	2010.37	68.7	6.8	7.88	2.69	1.19	63.68	1.26	9.53	10.04	2.08	0.329	0.13	0.477	2.53	5.87	3.37	28.5	2086.09	64.205	6.385	8.255	3.31	1.205	57.835	1.245	10.05	10.89
31	3	3.24	32	2564.6	61.21	5.38	5.94	2.47	1.08	56.31	1.5	9.66	14.55	1.53	0.33	0.131	0.479	2.52	5.868	3.85	30	1695.19	68.22	6.47	8.74	3.53	1.19	50.52	1.67	10.23	12.5	1.49	0.38	0.157	0.558	2.42	6.342	3.545	31	2129.89	64.715	5.925	7.34	3	1.135	53.415	1.585	9.945	13.525
32	3	3.3	33	2219.03	67.05	6.23	7.19	3.63	1.13	56.81	1.14	9.5	11.57	1.47	0.342	0.134	0.495	2.55	6.376	3.66	30	2095.39	83.06	6.11	7.83	3.29	1.06	54.08	0.81	11.74	12.57	1.22	0.335	0.16	0.515	2.09	5.32	3.48	31.5	2157.21	75.055	6.17	7.51	3.46	1.095	55.445	0.975	10.62	12.07
33	3	3.73	29	2926.62	76.56	5.35	7.33	2.51	0.87	44.73	1.14	10.77	10.59	2.25	0.409	0.182	0.615	2.25	8.977	3.47	32	1973.8	94.47	6.03	7.93	2.96	1.05	44.72	0.53	11.41	9.05	1.6	0.404	0.16	0.587	2.53	8.017	3.6	30.5	2450.21	85.515	5.69	7.63	2.735	0.96	44.725	0.835	11.09	9.82
34	3	4.08	28	2111.38	67.14	5.96	8.86	3.42	1.07	48.79	1.44	11.77	12.07	1.85	0.362	0.157	0.54	2.31	6.471	3.91	34	2028.58	76.42	6.25	7.77	3.18	0.93	52.83	1.26	8.01	12.23	1.72	0.329	0.15	0.498	2.19	6.729	3.995	31	2069.98	71.78	6.105	8.315	3.3	1	50.81	1.35	9.89	12.15
35	3	3.69	38	2142.61	69.75	6.31	8.06	3.95	1	45.37	1.18	6.44	9.19	1.99	0.326	0.127	0.471	2.57	6.773	2.19	26	2200.23	73.57	5.89	7.6	2.32	1.1	51.12	0.81	13.05	9.91	1.57	0.341	0.17	0.531	2.01	6.173	2.94	32	2171.42	71.66	6.1	7.83	3.135	1.05	48.245	0.995	9.745	9.55
36	3	3.6	27	1581.01	63.23	7.02	7.09	3.67	0.97	42.27	1.2	9.22	12.48	0.79	0.303	0.115	0.435	2.63	4.79	3.6	29	2341.9	52.42	5.88	6.6	1.55	1.14	65.15	0.83	11.66	9.17	2.23	0.289	0.104	0.409	2.78	4.851	3.6	28	1961.45	57.825	6.45	6.845	2.61	1.055	53.71	1.015	10.44	10.825
37	3	3.22	30	1825.16	61.86	7.39	7.97	2.76	1.14	49.43	0.5	10.52	10.42	1.22	0.302	0.119	0.438	2.54	4.976	3.7	29	2081.05	62.04	5.48	8.47	2.71	1.2	44.28	1.55	14.91	10.65	2.17	0.292	0.117	0.425	2.5	4.495	3.46	29.5	1953.11	61.95	6.435	8.22	2.735	1.17	46.855	1.025	12.715	10.535
38	3	3.03	30	2424.19	57.95	5.83	8	2.12	0.92	52.63	1.23	8.87	13.63	2.05	0.327	0.148	0.494	2.21	5.791	3.47	30	2940.54	83.1	6.37	8.11	3.08	1.13	43.82	1.07	12.02	11.36	2.11	0.318	0.136	0.472	2.34	5.447	3.25	30	2682.36	70.525	6.1	8.055	2.6	1.025	48.225	1.15	10.445	12.495
39	3	3.46	32	2609.26	67.22	5.89	7.61	2.3	1.16	66.09	1.14	9.84	10.87	1.48	0.39	0.166	0.578	2.35	6.934	2.96	33	1873.93	63.82	6.01	7.74	2.26	1.16	59.66	0.74	11.31	9.34	2.51	0.389	0.159	0.57	2.45	7.606	3.21	32.5	2241.6	65.52	5.95	7.675	2.28	1.16	62.875	0.94	10.575	10.105
40	3	3.53	33	2505.86	64.31	5.74	8.85	1.96	1.2	62.79	1.05	9.29	9.75	1.56	0.377	0.14	0.538	2.69	6.137	3	40	1928.77	68.54	4.89	8.21	2.66	1.1	56.52	0.73	12.29	11.85	0.79	0.397	0.14	0.558	2.84	6.874	3.265	36.5	2217.32	66.425	5.315	8.53	2.31	1.15	59.655	0.89	10.79	10.8
41	3	2.76	35	1814.62	59.81	6.24	9.11	2.05	1.18	49.66	0.77	7.54	12.04	1.49	0.25	0.108	0.372	2.31	3.664	3.24	30	2073.51	60.26	5.42	7.06	3.19	1.06	58.57	1.07	12.05	10.63	2.04	0.28	0.112	0.408	2.5	4.2	3	32.5	1944.07	60.035	5.83	8.085	2.62	1.12	54.115	0.92	9.795	11.335
42	3	2.81	29	2691.34	67.62	6.69	9.39	4.26	1.07	57.12	0.79	8.4	10.17	1.91	0.32	0.129	0.467	2.48	6.238	3.56	32	2255.07	51.64	5.31	7.81	3.35	0.92	48.42	0.46	10.86	11.48	1.68	0.321	0.108	0.446	2.97	5.071	3.185	30.5	2473.2	59.63	6	8.6	3.805	0.995	52.77	0.625	9.63	10.825
43	3	3.19	34	1988.77	51.58	6.89	6.12	2.73	0.91	57.84	1.42	10.77	12.04	1.79	0.34	0.124	0.483	2.74	4.986	3.32	27	2315.28	63.23	5.94	6.02	4.73	1.28	60.57	1.41	10.07	9.57	1.3	0.306	0.132	0.456	2.32	5.77	3.255	30.5	2152.03	57.405	6.415	6.07	3.73	1.095	59.205	1.415	10.42	10.805
44	3	3.8	29	2022.51	52.67	6.12	6.95	2.5	1.13	57.61	0.76	9.11	10.99	2.05	0.385	0.176	0.583	2.19	5.689	3.19	33	2053.66	71.04	7.19	8.16	3.87	1.16	61.11	0.9	10.26	9.97	2.22	0.378	0.137	0.536	2.76	5.978	3.495	31	2038.09	61.855	6.655	7.555	3.185	1.145	59.36	0.83	9.685	10.48
45	3	3.8	34	2346.17	68.31	6.33	9.2	3.07	1.22	55.3	1.49	8.37	11.53	1.5	0.343	0.131	0.493	2.62	6.756	3.11	28	2094.96	56.08	6.13	7.78	2.19	1.22	62.38	1.42	11.5	8.77	2.23	0.36	0.144	0.524	2.5	6.421	3.455	31	2220.57	62.195	6.23	8.49	2.63	1.22	58.84	1.455	9.935	10.15
46	3	3.02	29	2618.19	41.5	5.49	6.84	2.26	0.97	60.82	0.8	7.46	11.68	1.8	0.32	0.149	0.488	2.15	5.384	2.68	33	2520.1	57.44	5.85	9.59	4.2	0.98	57.62	0.76	10.29	10.96	2.27	0.297	0.141	0.456	2.11	5.668	2.85	31	2569.14	49.47	5.67	8.215	3.23	0.975	59.22	0.78	8.875	11.32
47	3	3.46	30	2326.68	54.18	6.44	7.08	3.19	1.06	52.33	1.11	9.84	10.65	1.84	0.274	0.122	0.412	2.25	5.714	2.24	27	2283.19	51.39	6.61	6.63	2.44	1.08	57.4	0.45	10.27	12.79	1.84	0.308	0.127	0.452	2.43	5.442	2.85	28.5	2304.93	52.785	6.525	6.855	2.815	1.07	54.865	0.78	10.055	11.72
48	3	3.51	37	2048.89	60.37	6.68	7.63	3.17	1.07	61.3	0.8	10.67	12.17	0.48	0.358	0.141	0.519	2.54	6.482	3.67	29	2532.43	51.47	7.35	6.41	2.68	0.82	60.8	1.14	9.91	14.9	2.24	0.359	0.141	0.52	2.55	5.9	3.59	33	2290.66	55.92	7.015	7.02	2.925	0.945	61.05	0.97	10.29	13.535
49	3	2.72	30	1532.27	51.28	7.31	8.09	3.02	1.08	56.66	1.24	7.63	9.94	2.25	0.222	0.09	0.324	2.47	3.265	3.02	30	1123.9	43.36	6.9	7.81	2.15	0.95	62.25	0.8	10.21	13.45	2.25	0.228	0.098	0.339	2.33	3.189	2.87	30	1328.09	47.32	7.105	7.95	2.585	1.015	59.455	1.02	8.92	11.695
50	3	3.34	26	2353.07	54.34	5.73	6.86	2.54	1.16	60.61	1.46	8.99	10.26	0.5	0.285	0.149	0.451	1.91	5.862	3.65	35	2329.29	66.93	5.7	8.99	2.5	1.19	53.84	1.15	8.95	13.39	1.79	0.325	0.142	0.486	2.29	5.687	3.495	30.5	2341.18	60.635	5.715	7.925	2.52	1.175	57.225	1.305	8.97	11.825
51	3	3.25	29	2659.46	61.09	6.59	5.34	2.7	0.95	54.19	1.01	9.28	11.17	1.43	0.331	0.138	0.488	2.4	5.954	3.18	30	2260.93	54.19	5.72	8.11	3.77	1.13	66.04	1.33	10.98	9.8	0.43	0.345	0.138	0.502	2.5	5.381	3.215	29.5	2460.19	57.64	6.155	6.725	3.235	1.04	60.115	1.17	10.13	10.485
52	3	3.35	30	2566.29	60.03	5.71	8.34	3.68	1.2	53.88	0.53	9.01	14.69	2.44	0.337	0.166	0.523	2.03	5.926	3.76	28	2894.16	67.77	5.4	9.17	2.78	1.01	48.69	1.1	11.77	13.58	-0.18	0.354	0.154	0.528	2.3	5.92	3.555	29	2730.22	63.9	5.555	8.755	3.23	1.105	51.285	0.815	10.39	14.135
53	3	3.67	30	2538.13	61.38	5.47	8.22	3.21	0.91	50.35	1.87	8.75	12.06	1.54	0.343	0.138	0.5	2.49	6.091	2.81	25	2258.9	59.22	7.11	8.51	3.05	1.16	56.74	1.07	10.2	12.29	0.79	0.382	0.15	0.553	2.55	6.84	3.24	27.5	2398.52	60.3	6.29	8.365	3.13	1.035	53.545	1.47	9.475	12.175
54	3	3.55	34	2184.34	68.48	6.28	8.02	1.64	1.15	55.92	1.85	9.04	9.37	0.15	0.298	0.139	0.454	2.14	6.155	2.84	30	2020.1	61.98	5.19	8.98	4.22	1.31	59.9	1.82	7.99	9.55	0.51	0.319	0.137	0.474	2.33	5.654	3.195	32	2102.22	65.23	5.735	8.5	2.93	1.23	57.91	1.835	8.515	9.46
55	3	2.37	31	2472.91	54.66	5.44	9.02	3.17	1.16	58.22	0.88	8.25	10.32	1.17	0.303	0.126	0.446	2.4	4.834	2.95	29	2246.19	59.49	6.09	8.22	2.53	1.19	52.11	0.67	11.16	11.88	1.83	0.307	0.124	0.448	2.48	4.305	2.66	30	2359.55	57.075	5.765	8.62	2.85	1.175	55.165	0.775	9.705	11.1
56	3	3.93	33	2093.67	67.31	6.5	7.24	2.88	1.07	56.5	1.11	8.74	11.4	2.06	0.352	0.125	0.496	2.82	6.849	3.5	26	2419.03	71.98	6.62	8.98	4.46	1.14	62.05	1.41	9.07	13	1.37	0.362	0.152	0.535	2.38	7.159	3.715	29.5	2256.35	69.645	6.56	8.11	3.67	1.105	59.275	1.26	8.905	12.2
57	3	3.03	34	3111.14	63.4	5.86	6.37	1.61	1.11	62.53	1.38	11.03	13.58	0.46	0.342	0.174	0.537	1.97	6.597	3.35	30	2517.88	67.4	6.2	7.79	2.98	1.11	56.67	0.47	12.11	8.95	1.35	0.339	0.172	0.531	1.97	6.636	3.19	32	2814.51	65.4	6.03	7.08	2.295	1.11	59.6	0.925	11.57	11.265
58	3	3.69	31	2379.57	69.78	6.06	6.49	2.75	1.12	56.61	0.8	7.75	7.93	1.53	0.343	0.11	0.471	3.12	5.679	3.12	33	2479.99	70.63	5.99	6.26	2.88	1.02	49.9	1.46	10.53	8.41	1.64	0.341	0.147	0.508	2.32	5.615	3.405	32	2429.78	70.205	6.025	6.375	2.815	1.07	53.255	1.13	9.14	8.17
59	3	3.83	35	2424.08	64.55	6.02	8.1	2.72	1.15	64.4	0.76	11.14	10.91	1.14	0.413	0.146	0.581	2.83	7.439	4.01	34	2378.09	89.4	5.8	8.68	2.04	1.15	46.85	1.43	10.6	11.52	1.14	0.349	0.163	0.532	2.14	7.159	3.92	34.5	2401.09	76.975	5.91	8.39	2.38	1.15	55.625	1.095	10.87	11.215
60	3	3.57	30	1803.39	71.32	6.15	7.41	2.16	1.07	63.15	1.72	9.51	12.68	1.88	0.324	0.129	0.471	2.51	5.985	2.95	33	2525.24	77.15	6.5	6.7	2.78	1.11	51.08	0.82	10.3	8.99	1.5	0.348	0.15	0.518	2.32	6.241	3.26	31.5	2164.32	74.235	6.325	7.055	2.47	1.09	57.115	1.27	9.905	10.835
61	3	3.11	30	3033.21	56.83	7.44	8.8	1.69	1	56.26	0.85	10.06	8.56	1.97	0.357	0.149	0.526	2.4	6.878	3.65	27	2454.95	73.48	6.76	8.2	4.37	0.9	56.33	1.21	10.21	11.97	1.51	0.347	0.142	0.509	2.44	6.671	3.38	28.5	2744.08	65.155	7.1	8.5	3.03	0.95	56.295	1.03	10.135	10.265
62	3	4.82	35	2789.5	59.76	7.35	8.23	4.64	0.95	57.03	1.18	12.4	13.96	1.91	0.571	0.165	0.765	3.46	10.213	4.27	32	2596.21	65.08	8.47	6.95	3.69	1.11	49.81	1.81	12.75	14.66	1.44	0.484	0.133	0.642	3.64	9.36	4.545	33.5	2692.86	62.42	7.91	7.59	4.165	1.03	53.42	1.495	12.575	14.31
63	3	3.37	25	1963.54	56.69	8.01	9	2.86	1.27	53.35	1.14	7.95	11.5	1.88	0.317	0.136	0.471	2.33	4.925	3.97	30	2156.19	62.74	5.51	9.22	3.34	1.11	66.2	0.76	11.08	13.46	1.12	0.328	0.147	0.494	2.23	5.765	3.67	27.5	2059.86	59.715	6.76	9.11	3.1	1.19	59.775	0.95	9.515	12.48
64	3	3.21	37	2452.14	58.4	5.37	7.16	1.97	1.12	50.97	1.45	7.4	10.53	1.19	0.298	0.122	0.437	2.44	5.351	2.73	31	2219.88	59.28	7.24	7.37	3.4	1.28	46.19	1.45	11.26	14.61	2.27	0.297	0.124	0.438	2.4	4.745	2.97	34	2336.01	58.84	6.305	7.265	2.685	1.2	48.58	1.45	9.33	12.57
[truncated: 6 more columns]

## Sheet: mean S A
GEN	BW	LP	YLD	ERL	LL	LW	LFS	CD	PH	NMB	NSB	NOB	NCB	CHLa	CHLb	CHLt	Ca.Cb	PRO
1	4.035	34	2445.24	77.7525	6.08444	8.25	3.23278	1.05611	55	0.801667	9.66722	11.3328	1.82	0.308	0.1325	0.458	2.34	5.9125
2	3.375	30.5	2259.52	73.4011	6.66556	7.66889	2.9	1.10944	58.5	1.3	8.83444	10.9983	1.32	0.365	0.151	0.5365	2.47333	6.557
3	3.7	31.5	2609.29	53.8405	6.08278	7	3.06556	1.08278	48.6672	0.8	10.5	10	0.82	0.394	0.1605	0.576667	2.46167	7.8225
4	3.175	34	2236.9	68.331	6.00167	7.33444	2.89833	1.08278	59.8328	1.46556	10.3344	9.33444	1.82	0.375	0.1385	0.533833	2.71	6.689
5	3.185	29.5	2221.43	62.1155	6.58278	8.75	3.31722	1	53.5	0.965556	9.33444	9.99833	0.652778	0.352	0.1385	0.510167	2.54333	5.9555
6	3.46225	28	2171.43	65.9169	5.83278	7.58444	3.23444	1.08278	60.1656	0.8	10.0017	11.8344	1.48556	0.354	0.141	0.514833	2.53	6.2445
7	4.22	31.5	2693.81	49.9725	6.25	7	3.36722	1.14056	46.6672	0.967222	11.8328	12.1672	1.32	0.4415	0.138	0.602667	3.20333	9.3205
8	2.9975	36.5	2564.29	57.8949	6.58278	7.5	3.23278	1.08278	50.1672	1.46722	10.6656	10.8344	1.65444	0.4065	0.1805	0.6105	2.255	7.4635
9	3.025	31	2090.48	86.9597	6.08278	7.83444	2.98444	1.01556	60.4983	1.46556	9.33444	11.8328	1.98722	0.302	0.113	0.4315	2.68	4.8435
10	3.65	28	2225.48	63.4472	5.58444	7.58444	3.06722	1.16722	51.3344	1.13444	11.1672	10.6656	1.15278	0.394	0.161	0.577	2.455	7.3335
11	3.275	30	2213.09	62.1969	6.41722	8.08444	3.65	1.00778	52.5017	1.30167	10.5	12.3328	1.65444	0.3555	0.1405	0.515833	2.53	5.968
12	3.2	30	2218.67	59.9931	7.08278	7.5	2.98278	1	53.1656	0.967222	11.6656	11	1.48556	0.3205	0.1325	0.471	2.45333	5.116
13	3.025	30	2059.4	74.33	6.75	6.66556	3.48111	1.13278	56.6672	0.965556	9.5	10.5	0.654444	0.2575	0.1145	0.387	2.25333	4.4505
14	3.3	33	2193.33	61.6553	6.33444	8.33444	3.15	1.1	60.8328	1.3	10.3328	11.1672	1.65444	0.3185	0.145	0.482	2.19833	6.3395
15	3.4	30.5	2276.43	64.6002	6.16722	7.83111	2.81722	1.05778	59.6672	1.13444	10.8328	9.5	0.985556	0.361	0.1465	0.5275	2.46333	6.1795
16	3.15	33	2759.52	47.1554	6.16556	7.83444	3.06556	1.09222	45.5	0.967222	9.66722	10.3328	0.82	0.329	0.149	0.497	2.22833	6.162
17	2.975	34	1215.48	58.64	7.08278	8	3.23278	1.09222	61.8328	0.8	11	10.8344	1.32	0.2645	0.103	0.382167	2.57833	4.4555
18	3.7	29	2486.55	67.6233	6.25	7.83111	3.40167	1.075	59.8328	1.63444	10	13.3328	1.65278	0.3535	0.1545	0.528167	2.29167	5.986
19	3.45	31	2626.67	41.0992	6.2	7.83444	2.48444	1.06722	48.6672	1.30167	10.1672	11.4983	1.48722	0.358	0.1445	0.522667	2.49167	6.7915
20	3.725	27.5	2727.38	42.6018	6.91722	7.83111	2.81556	1.10778	62.5	1.29833	11.3328	11.5	1.82	0.394	0.186	0.603167	2.12	7.457
21	3.2	31	2334.65	56.3041	5.91556	7.58444	3.06722	1.03278	56	1.13278	9.83444	10.5	1.48556	0.3645	0.1315	0.515833	2.77667	6.384
22	3.11525	32.5	2435.27	66.2965	6	8.91556	2.90167	1.05778	58.3328	1.46722	10.3344	11.1656	0.652778	0.297	0.119	0.432667	2.49833	5.431
23	4.405	32.5	2911.9	51.8725	6.50167	8.66889	3.81722	0.957778	52.1672	0.8	12.4983	13.1672	1.65278	0.502	0.18	0.7095	2.82	9.419
24	3.325	31.5	2346.67	68.7699	6.16556	8.08444	3.56556	1.06722	57	0.801667	9.66722	13.1672	1.32	0.3405	0.1385	0.498	2.46	6.156
25	2.8625	28.5	2436.9	67.7675	6.91556	8.33111	2.4	1.1	54.3328	0.967222	10.4983	10.0017	1.48722	0.326	0.1335	0.478	2.445	6.121
26	4.1075	29	2257.5	69.9347	6.08278	7.08111	2.89833	1.06556	48.5	1.63111	11.5	10.1672	1.15278	0.372	0.1515	0.5445	2.465	6.562
27	3.35	31.5	2514.29	67.9868	6.41889	7.5	3.73278	1.04222	60.3328	1.8	10.3344	12.5	1.82	0.333	0.1365	0.488167	2.44	5.602
28	3.7875	30.5	2273.81	66.7517	7.24833	8.08444	2.98444	1.14056	54.8344	0.801667	10.8344	10.1689	1.48556	0.336	0.144	0.499167	2.34333	6.292
29	3.1	29	2316.67	78.0031	6.08111	7.25	3.56556	1.01556	54.8344	1.46556	9.5	9.83278	1.48556	0.3035	0.1315	0.4525	2.305	5.1245
30	3.325	28.5	2130.95	79.502	6.33278	8.66556	3.15167	1.14833	64.1672	1.13278	9.99833	10.6672	1.98556	0.312	0.132	0.461833	2.37	5.7625
31	3.575	30	2345.24	61.0922	6.16889	6.83444	2.81889	1.10944	56.5	1.63444	10.1656	12.6672	1.48722	0.3515	0.155	0.5265	2.28333	6.136
32	3.275	32.5	2240.75	75.4125	6.16722	7.58111	3.31722	1.05778	57.3328	0.967222	10.6656	12	1.31833	0.337	0.146	0.502333	2.335	5.976
33	3.5595	30.5	2455.95	79.145	5.83278	7.08444	2.56722	0.992222	50.1656	0.8	10.4983	10.1672	1.98722	0.3995	0.172	0.594333	2.33333	8.195
34	4	31	2276.19	71.1695	6	7.58444	3.31556	1.09222	53.3344	1.46556	9.16722	11.8328	1.82	0.3675	0.1565	0.545	2.36167	6.987
35	3.15	32	2145.95	84.963	5.83278	7.16556	3.31722	1.05778	58.3344	0.965556	10.3328	10.1656	1.82167	0.317	0.1475	0.483167	2.16667	6.0625
36	3.575	28	2085.71	76.0194	6.33278	6.75	2.90167	1.075	57	0.965556	10.1672	10.8344	1.48722	0.292	0.11	0.418333	2.655	4.634
37	3.45	29	1919.5	77.1224	6.58444	7.91556	2.81722	1.05778	54.8344	0.968889	11.6672	10.3344	1.65278	0.3105	0.1235	0.4515	2.51667	5.0755
38	3.35	30.5	2567.98	45.9268	5.75	7.83444	2.98278	1.05	49.0017	1.13278	10.1656	12.6672	2.15111	0.326	0.143	0.487833	2.29	5.7565
39	3.21967	32.5	2305.67	64.3866	5.83278	7.83444	2.56889	1.14222	57.5	0.967222	10.8328	11.3344	1.98556	0.3645	0.161	0.5465	2.295	7.0555
40	3.345	35	2278.57	63.7233	5.99833	8.33444	2.23444	1.075	59.8328	0.965556	10.6656	10.8311	1.15444	0.3705	0.1385	0.5295	2.675	6.498
41	3.025	31	2175	59.8925	6.41722	7.41556	2.48278	1.06556	60.5	0.967222	10.1672	11	1.81833	0.265	0.114	0.394167	2.32167	4.0485
42	3.225	30	2397.62	57.5325	6.08278	8.58111	3.9	1.05	54.5	0.632778	9.83278	10.8344	1.82	0.3065	0.1205	0.444167	2.55333	5.396
43	3.2	32	2080.95	75.2651	5.91722	6.83111	3.89833	1.03444	62.5	1.46556	11	11.1656	1.48722	0.3055	0.1335	0.456667	2.30667	5.4905
44	3.3775	30.5	1979.88	78.5401	6.41722	7.25	3.39833	1.11722	60.1689	0.8	10	10.8344	2.15278	0.369	0.151	0.540833	2.46	5.9055
45	3.45	31.5	2311.31	58.3527	6.16722	8.08444	2.65167	1.15167	56.4983	1.46889	10.1672	9.99833	1.82	0.3555	0.1395	0.514833	2.56	6.73
46	2.75	30.5	2584.52	36.0479	5.58444	8.16556	3.15167	1.11722	55	0.8	9	12.1656	1.98556	0.3115	0.1425	0.4725	2.18667	5.502
47	2.875	28.5	2173.81	52.9725	6.25	7.5	3.06556	1.04222	58	0.798333	9.66556	11.5	1.98722	0.307	0.121	0.445	2.54	5.2465
48	3.7	33	2421.31	55.2422	6.75167	6.58444	2.89833	1.075	60.0017	0.965556	10.1672	13.8344	1.32	0.356	0.1495	0.525833	2.39167	6.3055
49	2.8725	29.5	1296.43	64.2874	6.91722	7.41889	2.81556	1.05	64.4983	0.965556	9.33278	12	2.15444	0.2295	0.096	0.338333	2.39667	3.318
50	3.375	31.5	2330.95	63.1925	5.75	8.58444	2.48278	1.1	58.6656	1.30167	9.33444	11.3328	1.15444	0.32	0.139	0.477333	2.315	5.7005
51	3.175	29	2401.19	57.1968	6.16556	7.08111	3.15	1.05778	55.5	1.3	10.1656	10.6672	0.985556	0.3235	0.1355	0.477333	2.385	5.8625
52	3.65	30.5	2553.1	60.2476	5.83278	8.41889	3.23444	1.05778	54.3328	0.801667	10.5	13.5	1.15444	0.334	0.1545	0.508	2.17	5.7765
53	3.35	29.5	2512.38	59.7155	6.08444	8.25	3.48444	1.06722	55.0017	1.46556	9	13.1672	1.15278	0.3835	0.149	0.5535	2.57667	6.324
54	3.275	31.5	2247.62	60.0478	6.00167	8.66889	2.73278	1.13444	57.3328	1.8	8.83278	10.5017	0.32	0.327	0.1385	0.484	2.37	6.078
55	2.72483	30.5	2363.07	55.5069	5.75	8.58444	2.9	1.1	56.5	0.8	9.83278	11	1.48556	0.2895	0.1165	0.422167	2.49	4.747
56	3.725	30.5	2417.86	65.0653	6.44833	7.5	3.48278	1.075	56.1656	1.29833	9.5	11.8328	1.81833	0.3625	0.14	0.522667	2.61	6.5265
57	3.05	31.5	2539.05	69.6548	6.25	7.25	2.56556	1.08278	58.8328	0.965556	11.6656	11.1672	0.985556	0.3725	0.175	0.569167	2.12667	7.2935
58	3.41	32.5	2385.71	67.4832	6.16722	7.25	2.9	1.10167	56.8328	1.13278	9.33278	8.33444	1.65278	0.3415	0.135	0.495667	2.59167	6.007
59	3.975	34.5	2387.86	68.3108	5.91722	7.58444	2.4	1.10778	54.6672	1.13444	11.3344	11	1.15444	0.3895	0.1555	0.566667	2.54333	7.1365
60	3.275	30.5	2241.67	72.9778	6.25	7.58444	2.31556	1.05944	58.8328	1.3	9.83278	10.6656	1.82	0.335	0.133	0.486667	2.52667	5.7745
61	3.375	29	2501.19	63.8551	7	9	2.98278	1.05778	60.8328	0.967222	9.66722	9.83278	1.82167	0.366	0.157	0.544	2.35	6.613
62	4.605	33	2882.14	45.6143	6.83444	7.41556	4.31556	1.08278	49.6656	1.46722	12.6672	13.8328	1.65444	0.534	0.151	0.712333	3.55167	9.564
63	3.5	28	2170.19	63.1569	6.33278	8.58111	3.06556	1.05778	59.1672	0.967222	10.5	11.8328	1.48722	0.3145	0.1335	0.466	2.375	5.1175
64	2.925	32	2264.29	58.7949	6.5	7.33444	2.56722	1.15778	51.8328	1.46889	9.66556	11.9983	1.65278	0.2885	0.132	0.437333	2.19667	5.012

## Sheet: mean   N K
GEN	BW	LP	YLD	ERL	LL	LW	LFS	CD	PH	NMB	NSB	NOB	NCB	CHLa	CHLb	CHLt	Ca.Cb	PRO
1	5.705	32.5	4533.57	71.7576	9.11722	10.5656	5.08278	1.46722	90.8344	2.05556	14.1672	14.6672	1.5	0.69	0.25	0.987	2.75833	3.0585
2	5.63	34	4053.8	62.3	8.41722	11.1844	4.58444	1.55167	85.1672	2.22222	13.3328	15.6672	1.83278	0.587	0.2465	0.875167	2.38833	2.55967
3	5.02	33.5	4834.28	64.0331	8.86722	11.6672	5.5	1.55	88.0017	2.38889	16.1689	15	1.5	0.761	0.2795	1.09267	2.72667	3.177
4	5.2025	31.5	4842.98	65.572	9.16556	10.6172	4.24833	1.61722	83.8328	2.11111	15.1672	14.6672	1.66722	0.704	0.2575	1.0095	2.73833	3.0255
5	4.475	32.5	4172.62	62.7476	8.33278	9.41556	4.33278	1.48278	89.1672	1.77778	13	14	2.33444	0.5615	0.227	0.828	2.49	1.853
6	4.945	31.5	4312.85	65.7875	7.91722	9.83278	3.81722	1.55	90.1656	2.72222	14.0017	16.6656	1.83278	0.571	0.231	0.842167	2.47333	2.29867
7	6.565	33.5	5263.43	62.368	9.63278	11.5328	4.83278	1.56556	84	2.11111	15	15.5017	2.16556	0.803	0.2865	1.144	2.805	4.79033
8	5.085	34.5	4313.56	69.9882	8.75	9.83444	5.08444	1.53444	84.8328	1.66667	13.3344	15	1.33444	0.608	0.2405	0.891167	2.54	3.02233
9	5.855	29.5	4766.1	59.3205	8.41722	11.8328	4.41556	1.65167	82	2.66667	13.1672	15.8344	2.83444	0.739	0.2745	1.06417	2.69333	4.56583
10	6.08	32.5	4203.68	66.1797	8	9.58278	4.44833	1.58444	87.1672	2.11111	14.0017	13.8344	2	0.684	0.252	0.982833	2.715	3.941
11	5.3775	33	4137.04	68.0326	8.25	10.5	4.25	1.40167	82.8344	2.55556	11.3344	13.3328	0.998333	0.509	0.225	0.770833	2.26667	2.716
12	5.71	29.5	4462.52	60.3895	8.5	10.6483	3.7	1.56556	85.5017	2.38889	13.8328	14.3344	1.5	0.6775	0.2695	0.994333	2.51833	3.0555
13	5.735	30.5	4572.02	61.5477	9.93444	9.28278	5.08278	1.59833	85.6672	2.33333	14.6656	17.3311	1.83278	0.702	0.2655	1.01583	2.64333	3.43733
14	5.5675	29.5	4394.68	63.3304	10.45	9.54833	4.25	1.64833	91.5	2.55556	13.1689	13.8328	1	0.6585	0.2395	0.943	2.74833	3.68567
15	5.98292	31	4463.5	59.7944	8.35167	10	3.58278	1.45	86.5	1.88889	13.6656	14.3328	2	0.5565	0.2305	0.826333	2.42167	3.0975
16	5.45	35	4811.9	64.7938	9.95	10.8328	3.91722	1.48444	83.3328	1.88889	13.6672	13	1.83444	0.71	0.258	1.01633	2.75333	3.815
17	4.995	30	2938.1	49.1527	9.80167	11.7	4.5	1.56722	92.6672	1.33333	14.1672	12.3328	2.5	0.438	0.221	0.692167	1.98833	1.81217
18	5.325	34.5	4560.7	62.6198	10	10	4.91556	1.61556	83.0017	2.11111	14	13.8328	2.16556	0.6725	0.2485	0.967167	2.70667	2.70233
19	5.8	35	4502.17	60.1298	7.83444	9.91722	4.58278	1.56722	84.3344	2.33333	13.1656	13.6656	1.83444	0.6445	0.2605	0.950333	2.485	4.50517
20	6.14	33	4383.1	62.8302	8.95	11.1983	4.03444	1.46556	92.1672	2.05556	13	14.5017	1.66722	0.574	0.2245	0.838333	2.57667	2.99033
21	5.52	31.5	4731.43	72.067	8	10.3344	4.83444	1.46722	84.6672	2.38889	13.6656	12.4983	1.66722	0.6375	0.248	0.929833	2.57333	3.02483
22	5.62	30	4374.88	63.2336	9.58444	10.1344	4.5	1.5	94.3328	2.16667	13.1672	14.3344	1.83278	0.5955	0.249	0.886667	2.39833	3.45033
23	6.045	36	5243.47	65.9018	9.13444	9.88444	4.66722	1.58444	96.8344	2.44444	15.3328	12.4983	1.16889	0.822	0.2585	1.13433	3.19167	3.67017
24	5.28	33.5	4481.75	62.5733	8.83444	8.66722	3.91722	1.65	83.5	1.94444	14.5	14.8344	1.83278	0.675	0.246	0.967	2.75	3.188
25	5.19	31.5	4800.2	62.6828	9.86722	11.3172	5.16722	1.55	85	2.11111	13.8328	15.6656	1.5	0.668	0.2425	0.955833	2.755	3.4825
26	5.7325	35.5	4344.38	63.8298	9.66556	9.2	5.08278	1.48278	76.3344	2.27778	16.1672	13.1656	1.16722	0.698	0.244	0.989	2.87	2.84967
27	5.93	35	4350.23	64.2775	8.38444	11.1983	4.66556	1.56722	86.5017	2.22222	15.1672	17.8328	1.33444	0.6215	0.2525	0.917833	2.46333	3.1075
28	5.01	33.5	4136.78	67.5007	8.86722	11.5017	5.16722	1.56722	85.5	2	13	14.9983	1.83444	0.534	0.2175	0.7895	2.455	3.02017
29	5.375	35	4603.77	66.3006	9.13444	9.74833	3.08444	1.51722	87.8311	1.33333	13	16	2.33444	0.5895	0.228	0.858333	2.58833	2.958
30	4.755	32	4738.34	58.5276	8.71722	11	4.5	1.43278	80.5	1.61111	13.3344	16.5	1.66722	0.6175	0.2405	0.901	2.575	2.42267
31	4.845	36	4944.5	66.987	8.91556	9.78444	3.66722	1.58444	94.1656	1.72222	14.3328	15.1672	1	0.7005	0.244	0.992	2.88167	3.01817
32	5.71	31.5	4642.48	63.3749	9.80167	10.3328	3.66722	1.43278	82.5	1.88889	12.6672	14.1672	2.83278	0.6935	0.2555	0.9965	2.71833	4.57767
33	5.3	31.5	4598.22	72.4327	8.33278	10.1344	3.91722	1.46556	86.4983	1.61111	14.8328	14.0017	0.5	0.7035	0.279	1.032	2.52167	2.6125
34	4.98	35.5	3849.62	70.1448	8.58278	9.30167	4.11722	1.5	85	2.22222	14.1656	16.6656	1.16556	0.561	0.2255	0.826	2.48833	3.25267
35	5.12	37.5	4684.28	66.7174	8.99833	9.96556	5.41556	1.6	87	1.61111	12.4983	16.5	1.66556	0.621	0.253	0.917667	2.45333	3.185
36	5.41525	33.5	4537.65	68.5796	9.03278	10.5828	4.28278	1.58111	91	2.05556	11.6656	13.3344	2	0.585	0.2405	0.866833	2.43333	3.913
37	5.66	37.5	3657.85	62.6497	8.28444	11.1828	4.16722	1.63444	83.5017	2.05556	13.5017	14.3328	2.16556	0.6045	0.2385	0.8855	2.53667	3.38783
38	4.895	32.5	4361.55	62.8465	9.46722	11.8344	5.41722	1.58278	91.1656	1.88889	13.1656	12.5	2.33278	0.616	0.2395	0.898167	2.575	2.28683
39	4.6	31.5	4351.92	67.0525	9.03444	10.9328	4.83444	1.55	81.5	1.44444	13.3328	17.3328	1.66556	0.666	0.2385	0.949833	2.80167	2.4825
40	5.08	30.5	4682.36	63.6023	8.88278	11.0172	4.75167	1.46722	86.8344	1.61111	15.1672	16.0017	2	0.663	0.261	0.970167	2.54833	2.66283
41	6.44	37	4259.05	65.26	9.46722	11.2	4.28444	1.38444	86	1.66667	13.6672	15.1672	1.16722	0.6585	0.27	0.975167	2.44	3.18817
42	4.7575	31.5	4384.63	62.7552	9.25	11.9483	4.16722	1.51722	92.1672	2.44444	13.5	15.8328	1.16556	0.54	0.236	0.814667	2.29	1.87983
43	5.67	31.5	4635.23	59.5417	7.08278	10.5344	4.44833	1.53278	84.5017	2.44444	13.4983	15.1656	1.83278	0.587	0.247	0.875833	2.38	2.95733
44	5.345	29.5	4796.37	59.5532	9.11722	9.7	3.33278	1.56722	88	1.94444	12.8328	15.3328	1.33278	0.587	0.248	0.876667	2.37667	3.39917
45	5.3725	28	4642.73	64.1549	7.91556	10.5828	5.28278	1.5	81.8344	2.05556	13.4983	15	1.83278	0.64	0.243	0.927167	2.63833	2.4335
46	4.575	28.5	4301.67	61.3952	9.49833	10.65	5.33444	1.46722	91.6672	2	13.5	11.8328	1.16556	0.5685	0.236	0.844667	2.415	2.19467
47	5.2475	32	4297.5	62.5769	9.86722	10.8672	4.75	1.5	89.5	2.22222	15	15.1672	1.66722	0.5975	0.228	0.866833	2.62833	2.3
48	6.085	31	4303.98	66.6507	9.74833	11.1656	4.75	1.48278	87	2.38889	13.5	15	1.33444	0.664	0.2525	0.962333	2.63333	3.55
49	4.675	29	2963.1	55.5552	11.4172	11.8344	4.50167	1.58278	99.1672	1.94444	14	15.5	3.33278	0.4685	0.2105	0.713	2.22667	1.75633
50	4.9555	31.5	4671.73	65.7652	8.45	11.6311	5.08278	1.53278	80.4983	1.94444	12.1672	14.6672	1.66722	0.576	0.2405	0.857167	2.39667	2.76067
51	5.71275	32	4879.2	64.9376	8.08444	11	4.33444	1.48278	82.1656	2.27778	15.3344	15.5	1.83444	0.724	0.277	1.051	2.61833	4.0885
52	5.705	32	5045.48	59.8678	8.69833	10.4172	4.25	1.68444	80.6672	2.05556	15.1672	16.5	2.16556	0.6635	0.2605	0.970167	2.54667	3.35483
53	4.9175	32	4888.93	66.0616	8.16556	11.3656	4.95	1.55	87	2.33333	13.6656	15.6656	2.16556	0.6655	0.255	0.966333	2.61167	3.38
54	4.7225	29.5	4354.65	60.9282	8.4	10.7828	4.58444	1.58444	88	2.5	11.5017	15.1672	2.16556	0.515	0.2385	0.791333	2.17	2.40033
55	4.4	33	4412.15	59.1498	8.75	10.4172	3.75	1.56722	85.8328	1.72222	12.6672	14.1656	1.66722	0.4745	0.203	0.711333	2.34167	1.92233
56	5.975	31	5296.3	63.8096	9.29833	10.6672	4.41889	1.55	83.8328	2.22222	13	14.3328	1.16556	0.822	0.2695	1.146	3.05167	4.8275
57	5.065	31.5	5168.2	65.5402	8.88278	11.2	4.58278	1.58278	82.6672	1.5	11.5	14.5	1	0.581	0.238	0.860167	2.44167	3.18483
58	5.6	35.5	4880.75	65.7548	9.11556	10.5172	3.86722	1.48278	81.3344	2	12.1672	14.0017	1.66722	0.696	0.2565	1.00033	2.72667	3.72483
59	5.87	33.5	4873.94	61.9524	9.71722	10.3328	5.08278	1.56889	94	2.38889	14.8328	15.6672	1.33278	0.835	0.2845	1.1755	2.94	4.7205
60	5.33	35.5	4440.7	64.5405	8.25	10.7828	4.75	1.53278	89.6656	2.44444	14.1656	14.1656	1.66722	0.6225	0.2445	0.910167	2.55	2.97233
61	5.355	33	4660.52	64.6848	9.61722	9.58278	4.83444	1.38278	91	2	14.3328	14.3328	3.16556	0.749	0.262	1.06167	2.87667	3.98583
62	6.21725	34.5	5372.24	61.9195	8.08278	10.4328	3.75	1.45167	92.8344	2.11111	15.6672	15.3344	1	0.877	0.2705	1.205	3.26167	4.65467
63	6.1	31.5	5444.62	63.9243	9.28444	10.7517	4.86889	1.6	93.6656	2.72222	12.6656	14.1656	1.83444	0.7535	0.2575	1.0615	2.93167	4.488
64	6.15	34.5	5262.25	66.53	9.66722	10.6656	4.5	1.58278	87.6672	2.22222	13.1672	18.6656	2	0.774	0.262	1.08783	2.95833	4.3175

## Sheet: mean S K
GEN	BW	LP	YLD	ERL	LL	LW	LFS	CD	PH	NMB	NSB	NOB	NCB	CHLa	CHLb	CHLt	Ca.Cb	PRO
1	4.2	30	3178.57	64.5354	6.16556	8.11889	4.15	1.45	74.5	1.46556	11.1672	11.8311	1.81833	0.4675	0.1835	0.677	2.55	8.0335
2	3.7175	28.5	2977.02	68.2927	7.33278	8.66889	4.06722	1.4	89.3344	2.63444	11.3328	10.8344	1.65278	0.4775	0.192	0.696333	2.505	9.45
3	3.9	32	3223.81	60.0619	6.88278	8.16556	4.31722	1.31556	80.1672	1.96722	11.5	11.3328	2.65278	0.589	0.258	0.880833	2.285	11.961
4	4.35	29	3564.29	62.9425	9	9	3.98278	1.23278	76.8344	2.13444	11.9983	9.16722	1.65444	0.5	0.213	0.741333	2.34833	9.154
5	3.8	27	3640.48	55.2847	7.5	9.03111	3.31722	1.28278	92.6672	1.63278	11.8311	14.8328	3.15278	0.455	0.185	0.6655	2.455	9.579
6	4.05	27.5	2957.14	75.8998	8.66556	9.16556	2.68444	1.48278	62.5	2.63111	7.66722	7.16722	0.985556	0.4205	0.177	0.621333	2.37667	8.4825
7	4.26575	33.5	3716.67	48.9356	7.08444	8.41889	4.48444	1.4	77.3344	2.30167	14.3328	16.6672	2.15278	0.562	0.2265	0.82	2.48333	11.086
8	3.925	32	3254.76	58.3621	6.58444	7.83111	3.9	1.51556	71.1656	2.8	11.4983	10.5017	1.32	0.421	0.169	0.6135	2.50333	7.7655
9	4.70767	35.5	3582.14	60.4391	7	7.66556	3.84833	1.35	73.1672	1.63278	9.83444	11.8344	1.32	0.458	0.202	0.686333	2.27833	9.7085
10	4.02275	31	3422.62	62.0578	6.36722	8.2	4.23111	1.53278	77	1.96722	10.8344	12	1.98722	0.5255	0.204	0.758667	2.59167	10.1645
11	4.15	33	3545.24	55.6529	6.91722	7.25	3.9	1.25	73	1.46889	10.3344	10.5	1.48556	0.4515	0.2015	0.679	2.26833	9.1815
12	3.95267	32.5	3416.67	61.7346	7.08444	9.28444	2.9	1.23278	74	1.63444	11.6656	13.3328	1.48556	0.4975	0.2105	0.7365	2.375	9.711
13	4.3275	33.5	3919.05	44.0379	8.33278	9.08444	5.18444	1.23278	85.3328	1.63444	13	14.8328	2.98556	0.5	0.2245	0.7535	2.23	10.38
14	3.77025	31	3230.95	66.77	7.66722	10.0844	3.89833	1.35	80.5	2.13278	12.3344	12.3344	1.81833	0.477	0.1995	0.7035	2.415	9.554
15	3.45	30.5	3133.33	65.8221	9.25	8.41556	3.51722	1.45	78.8328	0.8	10.3328	14.3328	1.48556	0.449	0.192	0.666667	2.35667	8.1845
16	4.475	30	3434.52	55.7249	7.41722	8.75	3.06556	1.36556	69	1.63278	11.1672	10.6656	1.98722	0.4305	0.1785	0.633333	2.41167	8.5405
17	3.95	33.5	2299.76	71.6481	9.75	9.15	2.98444	1.3	67	2.63278	8.00167	9.16722	2.15278	0.29	0.118	0.4245	2.465	4.703
18	4.275	31.5	3591.67	57.9749	7.03444	8.83111	3.98444	1.4	78.5	1.63444	11.3344	10.8344	1.82	0.516	0.1895	0.7335	2.73167	10.102
19	4.24683	30.5	3442.86	66.9748	7.41722	7.96556	3.26722	1.53444	75.6672	1.96722	9.5	12.3344	1.82	0.445	0.1925	0.663	2.315	8.71
20	4.605	28	3461.9	65.2618	8.33278	9.75	3.65	1.38278	74.9983	1.96556	12.1672	10.8344	1.65278	0.62	0.265	0.9205	2.34833	12.056
21	4.09	31	3192.86	54.9975	7.41556	9.3	3.39833	1.28444	81.6656	1.8	11.3344	11.6656	1.32	0.513	0.2185	0.760667	2.34833	9.6825
22	3.5275	28.5	3214.29	60.4874	6.70167	8.36556	3.98278	1.23278	81.1672	2.3	12.5017	12.8328	1.98556	0.5505	0.247	0.829333	2.25	11.884
23	4.59258	32.5	3701.19	48.3057	6.66556	8.21556	4.96556	1.4	90	0.967222	14.5	16.9983	2.48722	0.6425	0.201	0.877333	3.22	11.609
24	3.61217	29.5	3160.71	57.3116	8	9.7	3.98278	1.2	74.5	1.13278	11.3344	12.3344	1.32167	0.41	0.1685	0.601667	2.43833	7.8815
25	4.11475	30.5	3430.95	68.5806	8.33278	10.8311	4.15	1.36556	85.3328	1.63278	9.33278	11.8328	2.15444	0.4655	0.2125	0.705	2.195	8.9005
26	4.55	33	3490.48	67.3949	7.21722	9.05	4.93444	1.33111	75.8328	2.3	11.6672	14.1672	1.32167	0.529	0.2245	0.783667	2.36833	11.2595
27	4.15	30.5	3209.52	66.6706	6.58278	9.08444	3.64833	1.30167	83.3328	1.46722	10.8328	13.1656	1.15444	0.4595	0.2065	0.6925	2.24833	9.1635
28	3.7625	28.5	3140.48	64.2046	7.28444	7.71556	3.4	1.31889	68.6672	2.13444	10.8344	12	2.48722	0.441	0.193	0.6595	2.29333	9.301
29	4.203	32	3128.57	71.2053	7.28278	8.36889	3.64833	1.41722	64.3328	2.46556	10.8328	14.6656	1.65278	0.456	0.1765	0.657833	2.59833	9.397
30	3.075	33.5	3234.52	66.6548	7.66722	8.86556	3.9	1.33444	76.0017	1.8	10.8328	13	2.48722	0.394	0.1705	0.587	2.315	7.1335
31	3.66308	31	3272.62	56.8446	7.95	7.75	3.4	1.35	78.1672	2.13278	11.6672	11	2.15278	0.4275	0.1855	0.6375	2.305	7.9465
32	4.0325	29.5	3300	64.2954	7.66722	7.56889	3.98278	1.44833	82.1672	2.13278	11.3344	12.5	0.985556	0.5325	0.2315	0.7945	2.30167	11.4295
33	4.07192	32.5	3629.76	47.6472	6.58444	8.68444	4.06556	1.21556	92.6672	2.46556	13.5	14.6672	2.15278	0.5335	0.222	0.785667	2.42333	10.915
34	3.84067	30	3394.29	66.1846	6.46722	7.78444	3.48278	1.23278	80.1656	2.46722	9.83278	13.6656	2.48722	0.3775	0.183	0.582833	2.06667	7.7925
35	3.9475	32	3061.9	68.9169	7.38111	8.18111	4.4	1.28444	67.6656	1.96722	10.3328	12.5	2.32	0.388	0.1665	0.576667	2.365	7.483
36	3.955	30	3480.95	64.2051	6.28278	8.83444	3.76722	1.15	75.1656	1.46722	10.1656	13.1689	1.98722	0.4945	0.2105	0.733333	2.39167	9.6425
37	3.865	29.5	3059.52	66.9691	6.86722	7.98444	4.56722	1.21556	67.8344	2.8	11	13.3328	1.32	0.4845	0.194	0.705667	2.49667	8.504
38	4.325	32	3541.67	63.073	7	8.33444	4.06556	1.45	81.5017	2.46722	10.5	12.0017	0.32	0.4475	0.208	0.6815	2.155	9.9135
39	3.175	30.5	2929.76	79.3127	7.16556	6.5	3.43278	1.28444	75.3344	1.96722	9.5	7.5	0.652778	0.4365	0.1875	0.648833	2.32667	8.202
40	3.775	30	3039.29	67.7525	6.41889	8.9	4.23444	1.40167	72.0017	2.29833	11.1672	11.8328	1.98556	0.384	0.164	0.569667	2.33833	7.226
41	3.8	28	3397.62	63.0979	7.75	8.53111	3.9	1.35	78.1672	2.3	10.3328	13.6656	2.82	0.533	0.237	0.801	2.26333	11.1215
42	3.97	31.5	3194.05	68.7854	6.41722	9.53444	4.15	1.43444	86.3328	1.63444	11.6672	11.9983	2.15444	0.4265	0.18	0.630833	2.37	7.7635
43	4.045	32.5	3615.48	57.3551	6.83278	7.63444	3.76556	1.33444	68.6672	2.63278	9.33444	13	2.32167	0.4485	0.2015	0.676	2.24	8.1475
44	3.95292	31.5	2886.9	77.1427	7.58444	9.45	3.81556	1.29833	73.5	1.63444	8.83444	9.16556	0.82	0.403	0.175	0.601167	2.32833	7.76
45	3.575	30	2901.19	81.1521	7	8.5	3.4	1.26722	68.6672	1.96556	9.33444	8	1.48722	0.401	0.166	0.589667	2.41833	7.792
46	3.335	29	3163.09	58.9189	5.83278	8.85	3.4	1.3	70.8344	2.29833	10.5	11.3328	1.82	0.3445	0.147	0.511167	2.34333	6.9345
47	4.3	31.5	2635.71	76.4289	7.54833	8.5	3.4	1.36556	68.6672	0.467222	8.83278	9.16722	0.487222	0.462	0.211	0.699833	2.19167	10.4825
48	4.09958	28.5	3600	63.1331	8	7.86556	3.48278	1.26722	77.6672	2.63278	8.83444	12.1656	1.31833	0.441	0.172	0.637667	2.56833	8.389
49	3.25	33.5	1907.14	72.3971	8.81722	10.1656	4.06556	1.4	60.8344	1.63111	9.5	9.33111	1.98556	0.313	0.125	0.4555	2.50667	5.1625
50	3.65	31	2933.33	73.6375	7.24833	10.1656	4.06722	1.3	56.3328	1.30167	8.49833	8.66556	0.82	0.366	0.144	0.530667	2.55667	6.468
51	4.45	29	3688.1	52.562	8.16556	8.11556	3.64833	1.34833	81.6656	2.79833	13.6672	17.6672	2.15278	0.5645	0.238	0.834667	2.37167	11.904
52	4.1	29.5	3352.38	62.7297	8.41556	8.41556	4.01722	1.48444	70.1672	1.63444	12.5	14.5	1.65444	0.583	0.25	0.866333	2.33167	12.5425
53	4	31.5	3442.86	58.7183	7.86556	7.8	4.56722	1.36722	76.0017	2.13278	9.33278	14.3344	1.32	0.389	0.168	0.579167	2.31667	7.6925
54	3.875	28	2634.52	78.0779	8.08444	7.91556	3.15	1.5	73.1672	2.29833	9	9.66722	2.31833	0.4235	0.1715	0.619	2.47333	7.7655
55	3.53	29.5	2488.09	66.8724	6.86722	8.58444	3.73444	1.26722	85	1.96556	7.5	8.5	0.985556	0.298	0.1235	0.438333	2.42167	4.9375
56	4.1725	29.5	3498.81	56.29	7.66889	8.6	4.73278	1.4	76	2.63278	10.1672	9.83278	1.82	0.4725	0.19	0.689167	2.48833	9.119
57	3.89242	29.5	3320.24	65.8193	6.41722	9.2	4.18278	1.36722	79.6672	1.96889	10.3328	11.5	1.31833	0.4515	0.179	0.655833	2.535	8.797
58	3.822	30.5	3653.57	56.5235	6.58444	7.75	3.4	1.3	73.1656	2.3	13	15.8328	2.31833	0.402	0.1695	0.5945	2.42	8.256
59	3.7325	30	3573.81	62.3478	7.25167	9.16556	4.23278	1.38444	67.6672	0.798333	10	13.6672	1.15278	0.427	0.169	0.62	2.52833	7.769
60	4	28	3505.95	62.715	7.49833	9.41889	4.48444	1.31722	81.1656	0.967222	10.8344	10.8344	1.48556	0.465	0.199	0.6905	2.33667	9.3955
61	3.81525	30.5	3730.95	49.23	6.5	8.1	3.68444	1.23278	76	1.46722	13.3344	17.1672	2.32	0.5315	0.2195	0.781	2.42833	10.3795
62	4.895	35	4342.86	50.4703	6.95	8.2	5.06722	1.23444	91.8328	1.80167	15.8328	17.3344	2.98722	0.671	0.1945	0.899833	3.44	13.395
63	3.73567	37	3228.57	59.1577	8.21556	8.5	3.85	1.43278	90.4983	0.801667	10.3344	11.1672	2.15278	0.388	0.163	0.573	2.39	7.443
64	4.68242	31.5	3740.48	50.4722	6.50167	7.3	3.9	1.30167	81.0017	2.13444	12.6672	15.5	3.15444	0.5595	0.268	0.860833	2.08167	12.8145

## Sheet: mean  N A
GEN	BW	LP	YLD	ERL	LL	LW	LFS	CD	PH	NMB	NSB	NOB	NCB	CHLa	CHLb	CHLt	Ca.Cb	PRO
1	4.95	31.5	3071.92	69.4566	6.58278	9.33278	3.5	1.275	66.1672	1.33333	11.5	12.5	1.5	0.4765	0.2145	0.7255	2.22167	2.21483
2	4.975	32.5	3158.33	63.2082	7.08444	9	3.58278	1.28444	66.3328	1.5	13.1672	13.6672	1.49833	0.456	0.2125	0.702	2.15	1.76517
3	4.695	31	2866.66	59.9754	7.08278	9.58278	4	1.27667	67.5	1.16667	12.4983	14.6656	0.998333	0.455	0.225	0.714	2.02833	2.21833
4	5.1	30	3141.66	60.6049	6.91722	9.66722	3.5	1.225	70.5017	1.38889	12.5	12.6672	1.5	0.479	0.2085	0.721833	2.29833	1.9655
5	5.175	30.5	2887.39	51.6225	6.58278	9.41722	3.66556	1.28444	62.8328	1.11111	13.3344	14.5	0.667222	0.509	0.224	0.769667	2.275	2.32317
6	5.05	32	2760.09	62.6072	7	10.1689	2.91722	1.20778	72.6656	1.27778	12.5	13.8344	1.5	0.4695	0.2135	0.717167	2.205	2.09983
7	5.2	33.5	3339.3	59.6085	7.16556	9.24833	3.25	1.31722	57.1672	1.33333	13.5	14.3344	1.16722	0.564	0.232	0.836	2.43	2.57533
8	4.3	29.5	3129.63	65.1401	7.58444	9	2.5	1.31556	62.8328	1.11111	12.5	15.1672	2.00167	0.5265	0.219	0.783	2.405	2.54667
9	4.955	29.5	3500.23	64.0701	7.25	10.1672	3.24833	1.28278	68.6689	1.16667	13.3328	12.6656	1.5	0.6355	0.265	0.945667	2.40167	3.19083
10	4.885	32.5	2509.52	69.8574	7.16556	9.41722	3.66722	1.31722	67.8328	1.38889	13.0017	15.5	1.5	0.4755	0.229	0.7395	2.07667	2.08967
11	5.05	30.5	2788.1	73.6248	6.91556	10.0017	2.91722	1.30167	67.6656	1.38889	11.5	12.1672	1.33444	0.4335	0.199	0.664167	2.18333	1.38733
12	4.54233	30	2588.1	58.0103	7.16889	9.58278	2.83444	1.25778	71.5017	1.16667	12.6672	13.9983	1.66722	0.401	0.199	0.630167	2.01833	1.24283
13	4.5975	31	2825.02	59.0027	6.91722	9.33444	3.58278	1.27333	71.5	1.38889	13.3344	15.6672	2.16556	0.4545	0.212	0.700167	2.15833	1.8285
14	4.835	31.5	3098.8	67.5193	7.66889	8.74833	3.66722	1.3	71	1.44444	10.8344	13.6672	2.33444	0.472	0.1945	0.699833	2.43333	2.22783
15	4.605	33	2732.15	52.3712	7.41722	10.0828	4	1.3	64.8328	1.5	11.6672	12.8344	1.66722	0.43	0.209	0.670833	2.05833	1.69717
16	4.05	31.5	3214.28	67.5827	6.75	8.58278	2.91889	1.16556	65.9983	1.44444	12.6656	14.9983	0.832778	0.469	0.1975	0.699667	2.375	1.62433
17	3.6	31	1927.38	50.4401	10.3344	11.5828	4.25	1.20778	64.6672	1.55556	12.3328	14.1656	1.33278	0.3775	0.1965	0.602667	1.925	0.808167
18	5.1175	31.5	3005.95	70.1154	7.08278	9.99833	4.75	1.34833	62.8328	1.27778	13.5	13.8328	2.16722	0.5255	0.2265	0.789667	2.31833	2.106
19	4.61	31.5	3239.28	69.2728	6.74833	10	4.41722	1.31556	69.1672	1.33333	12.5	12.8328	1.66722	0.4455	0.227	0.706333	1.965	1.8675
20	5.465	31.5	3424.52	71.8199	8.33444	9.75	4.08278	1.31556	67.8328	1.33333	13	13	0.832778	0.5565	0.241	0.8375	2.31	2.74817
21	4.85258	31	3394.05	63.9133	7.08278	11	3.41556	1.225	70.1672	1.55556	12.1672	14.6672	0.832778	0.515	0.2115	0.762833	2.43667	2.42183
22	4.35	31.5	3264.3	63.2006	6.91889	9.58278	4.16722	1.33278	64.3328	1.05556	12.1656	12.6672	1.16722	0.4485	0.213	0.6945	2.10833	1.42717
23	6.075	34	3414.52	69.0404	7.25	10	4.16722	1.24389	59.3328	1.33333	14.4983	14.5	1.83278	0.602	0.235	0.878833	2.565	2.61967
24	4.18	29	2982.16	64.9243	7.08278	9.41722	2.75	1.29222	64.6656	1.5	12.1656	12.1656	2.16722	0.4655	0.224	0.724	2.08	1.78183
25	3.675	32	3032.73	71.77	6.66722	8.83278	2.91722	1.25	68.1672	1.38889	13.1672	12.8344	1.5	0.45	0.2195	0.703	2.05667	1.655
26	4.925	35.5	3204.75	63.1396	7.16722	10.25	3.66722	1.31722	66	1.16667	12.1672	15.3311	1.83444	0.4475	0.211	0.691333	2.125	2.2155
27	4.76	31	2927.87	62.8701	6.91556	9.91722	3.33278	1.35778	67.5	1.16667	12.5	13.0017	2	0.482	0.21	0.726667	2.29833	1.75533
28	5.05	32.5	3012.5	64.087	8	8.99833	3.75	1.19222	64.3344	1.05556	13.3328	12.9983	2.16722	0.4635	0.22	0.717833	2.10833	1.6195
29	5.3475	28	2895.12	58.3703	7.75	9.83444	3.33278	1.15944	68.6656	1.55556	12.5	13.9983	2	0.49	0.2205	0.745833	2.22833	2.19317
30	4.68	32.5	3210.95	61.084	7.41722	9.24833	3.75	1.275	64.1672	1.05556	13.5017	14.6656	1.99833	0.4145	0.205	0.6505	2.02333	1.76983
31	4.9225	30	3210.6	69.6668	7.08278	10.4172	3.08444	1.225	65.6672	1.27778	13.8328	16	1.5	0.476	0.2325	0.744	2.04833	2.44783
32	4.65692	30	2691.67	65.1566	7	9.33444	2.91556	1.25778	66.0017	1.61111	12.8328	15.3328	1.16556	0.455	0.227	0.716	2.00667	1.685
33	4.2	34	3087.32	70.0447	6.99833	8.83278	3.83278	1.29833	71.9983	1.33333	11.1672	14.3344	1.33278	0.4645	0.212	0.7105	2.19333	1.8695
34	4.7325	31.5	2965.83	70.8574	7.91722	9.08444	3.25	1.28278	71.3328	1.33333	11.6672	13.6672	1.83278	0.4585	0.221	0.7135	2.07833	1.87983
35	4.965	29	2861.9	61.7476	6.83278	9.08444	4.91722	1.33278	75.3328	1.16667	12.6656	14.5	1.99833	0.4585	0.2185	0.710667	2.10333	1.72267
36	5.2875	33	2695.83	64.4624	7.33278	9.41722	4.41722	1.27333	68.1672	1.27778	13.1672	15	1.66556	0.4425	0.203	0.677833	2.17833	1.335
37	4.43317	33.5	3186.9	68.4954	7.66556	9.08278	4.99833	1.19222	68.6656	1.44444	11.8328	13.8344	2.33444	0.4255	0.2085	0.665667	2.045	1.4195
38	5.1525	33	2951.18	71.2074	6.83444	9.41556	3.83278	1.23278	67.6656	1.44444	12.3344	15.4983	2	0.482	0.2265	0.744167	2.13	2.66033
39	4.575	32.5	2785.72	67.9148	7	10.8344	3.58444	1.36722	57.5	1.16667	12.5	14.8328	2	0.423	0.2145	0.6695	1.97667	2.203
40	4.4	31.5	2671.2	58.552	7.16889	9.41722	4.58278	1.28278	59.3328	1.38889	12.1672	13.1656	1.33278	0.437	0.207	0.676	2.11667	1.76167
41	5.335	31.5	3345.7	71.3671	7.24833	9.91722	4.16722	1.18278	61.6672	1.11111	10.6656	14	2	0.454	0.2305	0.718833	1.97	1.9515
42	5.0875	32.5	3002.98	64.7423	7.5	10	3.83278	1.26722	63	1.61111	12.3344	13.8328	1.83278	0.43	0.205	0.666833	2.1	2.13
43	5.1825	30	3020.6	58.8625	6.83278	9.5	3.25	1.27333	68.5	1.22222	12.3328	12.5	1.99833	0.4505	0.211	0.694667	2.14167	1.575
44	4.875	30	3036.92	64.2427	7.58278	10	3.25	1.35	67.1672	1.44444	11.8344	17.3328	2.33278	0.4205	0.211	0.663167	1.995	1.45467
45	4.9875	31.5	3259.52	63.7044	7.33278	9.91722	4.33444	1.3	61	1.44444	11.3344	14.6672	1.5	0.433	0.2085	0.673667	2.07667	1.96267
46	4.36	31.5	3314.75	57.2577	7.33444	10.0844	4.58444	1.25944	62.3344	1.22222	11.3328	13	2	0.486	0.228	0.749833	2.13333	2.23517
47	3.6	33	2471.43	49.7231	7.83444	9.91722	3.75	1.30778	61.4983	1.5	11.0017	14.1672	1.33278	0.3895	0.2	0.619	1.95	1.84567
48	5.6225	31.5	2883.33	65.8717	7.75	10.3344	3.08444	1.275	68.5	1.44444	11.6656	14.1672	2.16722	0.434	0.205	0.671	2.11833	1.47567
49	3.7	32.5	1941.55	52.1397	10.75	11.2483	3.91722	1.31722	61.3328	0.777778	12.3344	14	1.66722	0.371	0.203	0.602667	1.83167	0.754667
50	4.6375	31.5	2825.6	56.0731	7.33278	9.16556	3.5	1.23278	61.1672	1.22222	12.9983	15	2.16722	0.524	0.228	0.789833	2.29833	2.42317
51	4.83	35.5	3281.2	68.6483	7.16556	9.5	2.91722	1.20944	65.6672	1.38889	11.8344	16.0017	1.50167	0.474	0.2275	0.7365	2.09833	1.93567
52	5.04	27.5	3035.72	64.6392	6.91722	9.66556	3.16722	1.29056	62.5	1.55556	12.5	13.8328	1.83278	0.5135	0.2265	0.777167	2.27167	2.05483
53	4.91	29	3479.77	61.5374	7.75	9.16722	3.41556	1.275	70.1656	1.44444	13.3344	15.5	1.5	0.5325	0.232	0.802833	2.29667	2.592
54	4.48017	31	3057.4	57.253	7.08278	9.50167	3.58278	1.25	60	1.27778	11.8344	16.1672	1.50167	0.501	0.215	0.751833	2.33	2.32417
55	3.775	32.5	2789.28	53.0173	6.83444	9.08278	4.25167	1.24222	67.8344	1.33333	12.1689	13	2	0.4325	0.215	0.679833	2.01333	1.8695
56	5.20519	32.5	2793.55	62.9132	7.08111	9.75	4	1.28278	61.1656	1.16667	13	14.8344	0.667222	0.4625	0.2125	0.708667	2.17833	1.4625
57	4.645	34	3192.85	72.3864	6.58444	9.41722	4	1.31722	60.8328	1.83333	12	12.8328	1.83278	0.4715	0.2385	0.745667	1.97833	2.05767
58	4.25	32	3148.1	72.6071	7.08278	10.3328	3.66722	1.20778	68.3328	1.44444	12.3328	13.6672	1.16722	0.52	0.232	0.7895	2.25	1.81733
59	5.095	28.5	2751.2	73.9202	6.91722	9	4.25	1.275	62	1.22222	12.3328	13	2.16556	0.4585	0.218	0.7105	2.105	1.9195
60	4.725	31.5	2891.67	63.7606	6.58278	9.33278	3.58278	1.27667	69.8328	1.16667	12	14.3328	1.66722	0.427	0.209	0.667833	2.045	1.6855
61	5.205	35	3081.18	67.8503	7.75167	9.24833	3.08444	1.30778	68.1656	1.16667	12.1672	12	2.33444	0.5515	0.223	0.813	2.47333	2.30167
62	6.0775	34.5	3583.47	67.4292	6.75	10.2483	2.83278	1.26722	67.9983	1.44444	15	14.3344	1.66722	0.628	0.25	0.922	2.51333	3.54283
63	5.29967	29	3015.48	67.4451	8	9.83278	4.16722	1.25778	62.6672	1.5	11.1672	15.0017	1.66722	0.455	0.2235	0.712333	2.03667	1.47533
64	4.75	32.5	2835.72	67.9305	6.75	8.33278	2.74833	1.34222	65.5	1.33333	12.0017	15.6672	1.16722	0.5035	0.215	0.754333	2.345	1.95

## Sheet: تنش خشکی
Year	Location	Cross	Female	Male	Rep	BW	LP	YLD	ERL	LL	LW	LFS	CD	PH	NMB	NSB	NOB	NCB	CHLa	CHLb	CHLt	Ca.Cb	PRO
Y1	L1	Arm×Bak	Arm	Bak	1	3.7	28	3333.33	64.3073	6.16667	7.66667	3.9	1.43333	69	1.8	9.66667	12.3333	1.15333	0.462	0.175	0.662	2.64	8.548
Y1	L1	Arm×Hek	Arm	Hek	1	3.635	30	3449.29	60.5935	6.83333	8.66667	3.06667	1.4	89.3333	2.8	11.3333	11	1.15333	0.482	0.192	0.701	2.51	9.402
Y1	L1	Arm×Kho	Arm	Kho	1	4.3	34	3480.95	55.956	6.5	7.83333	3.73333	1.33333	70.3333	1.46667	13	10.3333	2.82	0.563	0.26	0.856	2.17	12.795
Y1	L1	Arm×May	Arm	May	1	4	29	3228.57	63.2778	7.66667	10.3333	3.56667	1.33333	70.3333	1.8	11.3333	10	1.82	0.502	0.216	0.747	2.32	9.497
Y1	L1	Arm×Omo	Arm	Omo	1	3.9	26	3342.86	71.1183	7	7.33333	2.23333	1.26667	87.6667	1.46667	10.3333	10	3.15333	0.448	0.184	0.657	2.43	9.796
Y1	L1	Arm×T14	Arm	T14	1	4	28	2895.24	63.3846	6.23333	8	1.73333	1.4	72.6667	2.13333	10.3333	8.33333	1.82	0.4	0.174	0.597	2.3	8.936
Y1	L1	Arm×Var	Arm	Var	1	4.3345	34	3919.05	59.4112	6	7.66667	4.06667	1.4	64	2.13333	13.3333	14.6667	1.48667	0.605	0.224	0.862	2.7	12.081
Y1	L1	Armaghan	Arm	Arm	1	3.15	29	3247.62	53.1105	6.33333	7.33333	2.4	1.56667	77.3333	3.13333	10.3333	10.6667	0.82	0.412	0.173	0.608	2.38	7.412
Y1	L1	Bak×Arm	Bak	Arm	1	4.666	35	3357.14	59.178	6.5	7.33333	3.73333	1.4	75.3333	1.46667	8.66667	11.6667	1.15333	0.441	0.19	0.656	2.32	9.471
Y1	L1	Bak×Hek	Bak	Hek	1	4.3965	32	3276.19	67.1781	6.23333	6.83333	2.73333	1.5	80	2.13333	10.3333	10.3333	1.82	0.522	0.217	0.769	2.41	10.501
Y1	L1	Bak×Kho	Bak	Kho	1	3.4	34	3628.57	58.8209	6.33333	6.83333	2.9	1.3	75.3333	1.46667	10.6667	10.6667	1.48667	0.484	0.187	0.698	2.59	9.388
Y1	L1	Bak×May	Bak	May	1	3.606	30	3471.43	65.5746	6.16667	8.16667	1.9	1.2	76	1.46667	11.3333	12.6667	0.82	0.483	0.216	0.727	2.24	9.38
Y1	L1	Bak×Omo	Bak	Omo	1	3.855	31	3623.81	57.5268	6.16667	9	4.06667	1.23333	74	1.13333	11	12	2.15333	0.527	0.239	0.797	2.21	10.288
Y1	L1	Bak×T14	Bak	T14	1	4.0415	32	3257.14	67.0083	7	10.6667	3.06667	1.3	76.3333	1.8	10.6667	10.6667	2.48667	0.459	0.214	0.7	2.14	9.462
Y1	L1	Bak×Var	Bak	Var	1	3	32	3514.29	69.1538	9.33333	7.33333	2.73333	1.4	72	1.46667	10.6667	14.6667	1.48667	0.46	0.208	0.695	2.21	8.328
Y1	L1	Bakhtegan	Bak	Bak	1	3.95	32	2907.14	55.8544	6	8	2.4	1.4	74.6667	0.133333	10.3333	12	0.82	0.411	0.178	0.613	2.31	8.452
Y1	L1	Dr.Omomi	Omo	Omo	1	3.4	36	1800	56.3333	10	9.66667	2.73333	1.2	63	3.13333	9.33333	12	0.82	0.28	0.118	0.414	2.37	4.788
Y1	L1	Hek×Arm	Hek	Arm	1	4.15	29	3450	55.2162	6.5	6.83333	2.73333	1.4	81	1.13333	10	10	2.48667	0.516	0.189	0.733	2.73	9.866
Y1	L1	Hek×Bak	Hek	Bak	1	3.991	27	3561.9	66.3544	6.66667	6.83333	3.06667	1.5	85.3333	1.46667	9	13	1.82	0.463	0.203	0.693	2.28	8.291
Y1	L1	Hek×Kho	Hek	Kho	1	4.31	30	3538.1	66.1529	9	8.16667	3.4	1.5	70.3333	2.13333	12.6667	11.3333	1.15333	0.602	0.275	0.912	2.19	12.306
Y1	L1	Hek×May	Hek	May	1	3.58	30	3604.76	47.9374	6.66667	8.33333	3.06667	1.36667	72	2.13333	11.3333	12.3333	0.486667	0.528	0.224	0.782	2.36	9.932
Y1	L1	Hek×Omo	Hek	Omo	1	3.855	28	3638.1	54.5757	6.33333	8	3.4	1.2	78.3333	2.8	13.3333	14.3333	2.48667	0.588	0.231	0.852	2.55	12.679
Y1	L1	Hek×T14	Hek	T14	1	4.4855	34	4216.67	58.4863	5.66667	8.33333	4.9	1.5	82	1.13333	13	14.6667	1.48667	0.7	0.194	0.93	3.61	12.028
Y1	L1	Hek×Var	Hek	Var	1	2.973	29	3528.57	55.2158	6.5	9	3.23333	1.26667	84	1.8	9.66667	11	1.15333	0.419	0.168	0.61	2.49	7.898
Y1	L1	Hekmat	Hek	Hek	1	3.7285	29	3657.14	67.1358	7	10.3333	3.4	1.36667	84	2.46667	10	12.6667	2.82	0.489	0.211	0.728	2.32	9.044
Y1	L1	Kho×Arm	Kho	Arm	1	4.6	36	3138.1	69.4693	6.66667	8.5	4.06667	1.33333	75	2.8	11.6667	15.6667	1.48667	0.537	0.213	0.78	2.52	11.357
Y1	L1	Kho×Bak	Kho	Bak	1	4.1	26	3419.05	65.1053	6.5	8.66667	3.23333	1.26667	86.6667	0.466667	9.66667	10.3333	1.48667	0.487	0.195	0.709	2.5	9.362
Y1	L1	Kho×Hek	Kho	Hek	1	3.725	27	3180.95	59.2676	6.16667	8	2.23333	1.26667	65.3333	2.13333	10.6667	10.3333	1.48667	0.435	0.184	0.644	2.36	9.086
Y1	L1	Kho×May	Kho	May	1	4.408	35	3147.62	65.9943	6.06667	7.66667	4.06667	1.36667	76	2.46667	9	15.3333	1.82	0.473	0.19	0.69	2.49	9.345
Y1	L1	Kho×Omo	Kho	Omo	1	3	36	3204.76	63.035	5.66667	7	3.23333	1.33333	75.3333	1.8	10.6667	10	2.15333	0.381	0.175	0.578	2.18	7.213
Y1	L1	Kho×T14	Kho	T14	1	3.3785	30	3200	55.9832	6.66667	7.83333	2.56667	1.3	75.6667	2.46667	10.6667	10.3333	2.82	0.444	0.192	0.661	2.31	7.568
Y1	L1	Kho×Var	Kho	Var	1	4.965	30	3057.14	68.7602	7.16667	6.66667	3.73333	1.43333	76.3333	3.8	11	11.3333	0.82	0.522	0.235	0.787	2.22	11.364
Y1	L1	Khordad	Kho	Kho	1	4.4415	31	3450	58.8611	5.83333	8	3.9	1.16667	82.6667	3.13333	10.6667	12.3333	2.48667	0.539	0.213	0.782	2.53	11.483
Y1	L1	May	May	May	1	3.184	30	3169.05	68.318	5.83333	7	2.23333	1.16667	79	1.46667	10	14	2.82	0.393	0.191	0.607	2.06	7.522
Y1	L1	May×Arm	May	Arm	1	3.645	35	3240.48	66.8581	6.33333	6.83333	3.23333	1.3	75.6667	2.13333	9.66667	13	1.48667	0.42	0.191	0.635	2.2	8.53
Y1	L1	May×Bak	May	Bak	1	3.41	29	3280.95	67.2202	6.16667	8	2.73333	1.2	80	1.13333	10	12.6667	2.48667	0.448	0.173	0.646	2.59	8.172
Y1	L1	May×Hek	May	Hek	1	3.93	30	3066.67	61.5569	5.83333	7.66667	3.56667	1.3	68	2.8	11	13	1.82	0.506	0.201	0.735	2.52	9.513
Y1	L1	May×Kho	May	Kho	1	4.4	35	3366.67	64.6222	6.33333	8	3.06667	1.5	84.3333	2.8	11	11.3333	0.153333	0.484	0.225	0.737	2.15	11.36
Y1	L1	May×Omo	May	Omo	1	3.35	29	3197.62	73.473	6	6.5	2.56667	1.3	86	2.8	11	11	1.82	0.42	0.186	0.63	2.26	7.849
Y1	L1	May×T14	May	T14	1	3.15	29	2711.9	77.5585	6.16667	8.16667	3.56667	1.43333	74.6667	2.13333	9	12	1.48667	0.332	0.154	0.505	2.16	5.725
Y1	L1	May×Var	May	Var	1	4.7	29	3738.1	64.7473	6.33333	7.33333	2.9	1.3	82.3333	2.46667	9.33333	13.3333	1.82	0.532	0.244	0.807	2.18	10.691
Y1	L1	Omo×Arm	Omo	Arm	1	3.25	31	2835.71	74.4706	5.33333	9	3.56667	1.53333	83.3333	2.13333	12	10.6667	1.48667	0.417	0.183	0.624	2.28	7.77
Y1	L1	Omo×Bak	Omo	Bak	1	3.59	37	3788.1	59.194	6.16667	7.16667	2.73333	1.26667	73.3333	1.8	8.66667	14.6667	2.15333	0.441	0.214	0.681	2.06	8.617
Y1	L1	Omo×Hek	Omo	Hek	1	3.5075	32	2883.33	63.251	6.33333	8.16667	2.73333	1.36667	78	1.46667	10	14.6667	0.82	0.406	0.16	0.589	2.54	8.065
Y1	L1	Omo×Kho	Omo	Kho	1	3.15	31	3259.52	67.0296	6.16667	8.16667	3.06667	1.23333	73.3333	2.46667	10	11.3333	1.82	0.42	0.165	0.608	2.55	7.814
Y1	L1	Omo×May	Omo	May	1	2.67	29	3092.86	54.6161	5	8.83333	2.56667	1.3	71	2.46667	10.3333	11.6667	1.82	0.337	0.146	0.502	2.31	7.184
Y1	L1	Omo×T14	Omo	T14	1	4.2	31	3238.1	66.8366	5.33333	7.5	2.9	1.36667	76	0.8	11	10.3333	1.15333	0.465	0.22	0.712	2.11	10.777
Y1	L1	Omo×Var	Omo	Var	1	4.6975	28	3161.9	73.2125	9	6.33333	2.56667	1.3	78	2.8	7.33333	13	1.15333	0.446	0.167	0.638	2.67	8.312
Y1	L1	T14	T14	T14	1	3.2	35	1733.33	52.4335	9.66667	10.3333	3.4	1.4	70.3333	2.13333	11	10.3333	2.48667	0.314	0.128	0.46	2.45	5.121
Y1	L1	T14×Arm	T14	Arm	1	2.9	32	2819.05	70.3975	7.16667	10	3.23333	1.2	72	1.46667	10.3333	10.6667	1.15333	0.358	0.132	0.51	2.71	6.669
Y1	L1	T14×Bak	T14	Bak	1	4.5	29	3609.52	60.5	7	6.5	2.06667	1.23333	76.6667	3.13333	11.3333	16	1.48667	0.56	0.237	0.829	2.36	11.463
Y1	L1	T14×Hek	T14	Hek	1	3.9	30	3819.05	50.6066	7.16667	7	3.56667	1.43333	67.3333	1.46667	13	14.3333	1.82	0.612	0.254	0.901	2.41	12.958
Y1	L1	T14×Kho	T14	Kho	1	3.9	32	3295.24	57.1281	9.16667	6.83333	3.73333	1.4	76.6667	2.13333	8	14.3333	0.486667	0.389	0.172	0.583	2.26	7.89
Y1	L1	T14×May	T14	May	1	3.75	27	2859.52	74.6537	7	6.5	1.9	1.56667	79	2.46667	10.3333	11.6667	1.15333	0.42	0.178	0.622	2.36	7.779
Y1	L1	T14×Omo	T14	Omo	1	2.56	29	2590.48	59.6041	6.33333	6.66667	3.06667	1.26667	87.3333	1.8	8.33333	13.6667	0.486667	0.294	0.116	0.426	2.53	4.76
Y1	L1	T14×Var	T14	Var	1	4.295	29	3409.52	61.7203	6.16667	7.16667	4.73333	1.3	72	2.8	9.33333	10.3333	2.48667	0.469	0.19	0.685	2.47	8.702
Y1	L1	Var×Arm	Var	Arm	1	3.6845	30	3240.48	63.3979	6.5	7.33333	3.06667	1.43333	76	2.46667	10.3333	12	1.15333	0.467	0.178	0.671	2.62	9.245
Y1	L1	Var×Bak	Var	Bak	1	2.992	34	3380.95	71.4043	5.66667	7.16667	3.23333	1.3	71.6667	1.46667	11	15	3.48667	0.415	0.148	0.586	2.8	8.137
Y1	L1	Var×Hek	Var	Hek	1	3.065	34	3590.48	63.4523	5.83333	7.33333	3.23333	1.43333	69.3333	0.466667	10	12	1.48667	0.43	0.171	0.625	2.51	7.97
Y1	L1	Var×Kho	Var	Kho	1	3.75	28	3580.95	60.2166	6.66667	7.66667	2.73333	1.33333	83.6667	1.8	9.66667	9.33333	0.82	0.45	0.198	0.674	2.27	9.616
Y1	L1	Var×May	Var	May	1	3.6315	32	3757.14	60.0939	5.5	7	2.73333	1.2	66.6667	1.13333	11.3333	12.3333	1.82	0.524	0.229	0.783	2.29	9.864
Y1	L1	Var×Omo	Var	Omo	1	4.69	34	4285.71	56.0103	6.83333	7.5	4.73333	1.3	78.6667	2.13333	14.6667	14.6667	1.15333	0.753	0.206	0.997	3.66	13.224
Y1	L1	Var×T14	Var	T14	1	2.774	37	3552.38	58.6599	9	7.16667	3.56667	1.36667	91.6667	1.13333	9.66667	11	2.15333	0.39	0.163	0.575	2.39	7.685
Y1	L1	Varamin	Var	Var	1	4.5645	34	3814.29	53.8499	5.66667	6.83333	4.4	1.26667	69.3333	2.8	10	14	1.82	0.494	0.248	0.772	1.99	13.093
Y1	L1	Arm×Bak	Arm	Bak	2	3.69	29	3138.6	65.78	5.97	7.33	3.53	1.56	68.42	1.81	9.34	11.23	1.14	0.477	0.178	0.681	2.68	8.509
Y1	L1	Arm×Hek	Arm	Hek	2	3.77	29	3514.34	62.38	6.12	8.7	2.84	1.33	79.61	2.95	11.06	11.48	1.12	0.482	0.181	0.69	2.66	8.889
Y1	L1	Arm×Kho	Arm	Kho	2	4.27	37	3175.09	56.46	7.13	7.18	3.69	1.23	75.55	1.57	13.09	10.15	2.83	0.594	0.272	0.901	2.18	13.195
Y1	L1	Arm×May	Arm	May	2	4.12	30	3134.57	64.58	7.3	8.99	3.32	1.26	62.12	1.86	12.63	9.65	1.91	0.499	0.204	0.731	2.45	8.954
Y1	L1	Arm×Omo	Arm	Omo	2	4.1	27	3290.5	73.67	6.87	6.99	2.25	1.32	91.3	1.41	10.64	9.66	3.11	0.484	0.195	0.706	2.48	9.368
Y1	L1	Arm×T14	Arm	T14	2	4.14	28	3105.77	70.48	6.66	6.85	1.8	1.3	71.83	1.85	9.52	8.35	1.75	0.394	0.182	0.599	2.16	8.517
Y1	L1	Arm×Var	Arm	Var	2	4.28	32	3407.3	58.86	6.35	8.08	4.07	1.52	55.06	2.2	12.99	14.35	1.48	0.627	0.225	0.886	2.79	12.374
Y1	L1	Armaghan	Arm	Arm	2	3.02	31	3343.5	55.08	6.52	6.69	2.45	1.51	77.18	3.15	10.37	10.93	0.77	0.419	0.16	0.602	2.62	7.97
Y1	L1	Bak×Arm	Bak	Arm	2	4.9	35	3365.85	64.36	5.94	6.88	3.33	1.28	77.6	1.49	8.99	12.01	1.21	0.471	0.184	0.681	2.56	9.922
Y1	L1	Bak×Hek	Bak	Hek	2	4.33	32	3360.65	66.18	5.72	6.34	2.7	1.5	73.82	2.24	9.29	10.03	1.79	0.533	0.222	0.785	2.4	10.311
Y1	L1	Bak×Kho	Bak	Kho	2	3.51	33	3405.96	56.72	6.25	7.85	2.95	1.31	76.94	1.55	10.18	10.37	1.52	0.483	0.199	0.709	2.43	8.823
Y1	L1	Bak×May	Bak	May	2	3.74	30	3621.65	70.09	6	7.15	1.78	1.32	70.25	1.46	11.61	12.6	0.78	0.507	0.203	0.738	2.5	9.188
Y1	L1	Bak×Omo	Bak	Omo	2	4.12	31	3485.95	50.5	6.99	8.56	3.76	1.09	83.68	1.05	10.72	11.34	2.1	0.544	0.241	0.816	2.26	11.07
Y1	L1	Bak×T14	Bak	T14	2	3.82	31	3439.28	60.28	6.94	8.84	3.09	1.23	87.37	1.72	10.09	11.3	2.47	0.489	0.233	0.751	2.1	8.936
Y1	L1	Bak×Var	Bak	Var	2	3.14	32	3623.12	77.79	8.87	7.86	2.88	1.59	65.04	1.4	11.21	14.32	1.43	0.494	0.21	0.732	2.35	7.927
Y1	L1	Bakhtegan	Bak	Bak	2	4.01	30	2360.36	59.7	5.58	7.07	2.71	1.39	75.29	0.13	10.86	12.25	0.82	0.375	0.177	0.574	2.12	8.482
Y1	L1	Dr.Omomi	Omo	Omo	2	3.51	37	1622.96	62.21	10.19	10.14	2.84	1.17	62.84	3.22	9.51	11.77	0.82	0.282	0.116	0.414	2.43	4.891
Y1	L1	Hek×Arm	Hek	Arm	2	4.21	31	3522.9	55.5	6.44	6.72	2.47	1.62	82.82	1.19	11.95	8.89	2.62	0.473	0.186	0.685	2.54	9.702
Y1	L1	Hek×Bak	Hek	Bak	2	4.09	28	3522.34	68.24	6.67	6.9	2.95	1.51	74.07	1.57	9.27	13.8	1.86	0.497	0.202	0.727	2.46	7.547
Y1	L1	Hek×Kho	Hek	Kho	2	4.29	30	3435.48	64	8.42	7.51	3.32	1.67	62.68	2.14	13.71	11.05	1.25	0.589	0.264	0.887	2.23	12.079
Y1	L1	Hek×May	Hek	May	2	3.27	29	3090.43	49.14	6.97	8.91	3.39	1.34	59.59	2.28	10.48	13.4	0.49	0.569	0.233	0.834	2.44	10.667
Y1	L1	Hek×Omo	Hek	Omo	2	4.03	29	3752.69	49.49	5.73	7.26	3.08	1.07	76.11	2.82	13.53	13.72	2.36	0.579	0.231	0.842	2.51	13.815
Y1	L1	Hek×T14	Hek	T14	2	4.39	34	4009.19	58.82	4.61	8.71	4.93	1.52	82.9	1.19	13.23	14.98	1.51	0.642	0.205	0.881	3.13	11.091
Y1	L1	Hek×Var	Hek	Var	2	3.02	30	3294.27	52.62	6.35	10.24	2.45	1.28	75.69	1.72	10.64	11.57	1.12	0.399	0.178	0.6	2.24	7.401
Y1	L1	Hekmat	Hek	Hek	2	3.84	29	3445.7	65.57	7.83	10.87	3.47	1.32	94.71	2.51	9.72	13.56	2.78	0.495	0.204	0.727	2.43	9.341
Y1	L1	Kho×Arm	Kho	Arm	2	4.49	37	3258.44	67.41	7	9.39	4.56	1.38	75.82	3.03	11.5	14.05	1.31	0.54	0.225	0.796	2.4	10.659
Y1	L1	Kho×Bak	Kho	Bak	2	4.23	29	3372.67	63.95	6.75	7.99	3.38	1.26	84.69	0.46	10.01	10.59	1.49	0.531	0.199	0.759	2.67	8.104
Y1	L1	Kho×Hek	Kho	Hek	2	3.82	27	2780.11	55.56	6.8	8.73	1.96	1.3	56.59	2.03	11.78	9.97	1.4	0.459	0.181	0.666	2.54	10.161
Y1	L1	Kho×May	Kho	May	2	4.45	35	2989.46	65.34	5.79	7.94	3.79	1.57	70.22	2.3	7.83	16.54	1.62	0.463	0.185	0.674	2.5	8.865
Y1	L1	Kho×Omo	Kho	Omo	2	3.07	35	3130.49	62.21	5.53	6.56	3.26	1.37	71.19	1.76	11.71	9.06	2.17	0.371	0.165	0.557	2.25	7.342
Y1	L1	Kho×T14	Kho	T14	2	3.48	29	2926.04	62.8	6.07	8.88	2.53	1.26	72.17	2.61	9.36	10.04	2.74	0.452	0.195	0.673	2.32	8.573
Y1	L1	Kho×Var	Kho	Var	2	5.08	29	2847.51	72.16	6.51	7.05	3.54	1.34	73.48	3.64	10.82	11.84	0.81	0.517	0.241	0.788	2.15	11.433
Y1	L1	Khordad	Kho	Kho	2	4.55	31	4028.92	50.15	5.28	8.64	3.86	1.14	77.45	3.14	10.87	12.6	2.62	0.566	0.191	0.787	2.96	11.54
Y1	L1	May	May	May	2	3.1	29	3425.36	64.41	5.13	7.74	2.58	1.09	84.37	1.45	10.33	13.7	3.03	0.403	0.196	0.623	2.06	7.504
Y1	L1	May×Arm	May	Arm	2	3.7	35	2900.48	67.12	6.84	7.14	3.84	1.39	80.9	2.05	10.41	13.24	1.41	0.412	0.205	0.642	2.01	8.627
Y1	L1	May×Bak	May	Bak	2	3.24	27	3014.62	73.38	5.79	7.42	2.91	1.43	83.1	1.13	10.77	13.52	2.56	0.438	0.161	0.623	2.72	8.256
Y1	L1	May×Hek	May	Hek	2	3.76	31	3306.23	65.05	5.39	6.76	3.55	1.3	74.62	2.72	10.63	14.34	1.83	0.517	0.205	0.751	2.52	9.25
Y1	L1	May×Kho	May	Kho	2	4.57	35	3491.18	69.13	6.16	7.72	2.65	1.4	87.32	2.8	10.77	10.15	0.14	0.476	0.207	0.71	2.3	11.297
Y1	L1	May×Omo	May	Omo	2	3.32	30	3330.52	79.36	6.1	6.47	2.47	1.38	90.97	2.73	10.01	11.41	1.95	0.4	0.185	0.608	2.16	7.698
Y1	L1	May×T14	May	T14	2	2.88	30	2708.2	75.16	6.23	7.98	3.36	1.28	80.05	2.11	9.15	11.09	1.6	0.361	0.149	0.53	2.42	5.993
Y1	L1	May×Var	May	Var	2	4.76	29	3368.33	60.78	5.53	7.79	3.05	1.19	74.42	2.55	8.75	13.49	1.63	0.553	0.214	0.798	2.58	11.231
Y1	L1	Omo×Arm	Omo	Arm	2	3.11	31	2800.45	74.69	5.47	9.41	3.62	1.56	76.87	2.09	10.77	11.94	1.69	0.446	0.183	0.654	2.44	7.613
Y1	L1	Omo×Bak	Omo	Bak	2	3.47	35	3335.96	50.49	6.33	7.81	2.54	1.57	73.43	1.56	8.85	14.47	2.22	0.466	0.214	0.707	2.18	8.486
Y1	L1	Omo×Hek	Omo	Hek	2	3.36	32	2798.6	67.23	7.01	7.64	2.51	1.27	75.49	1.55	11.06	15.01	0.79	0.373	0.163	0.557	2.29	8.16
Y1	L1	Omo×Kho	Omo	Kho	2	3.25	32	3199.29	68.37	5.7	7.73	3.17	1.23	81.08	2.49	9.27	11.53	1.85	0.387	0.168	0.577	2.3	7.933
Y1	L1	Omo×May	Omo	May	2	2.86	28	3041.61	60.48	4.88	9.21	2.65	1.3	65.88	2.57	10.35	12.35	1.76	0.328	0.139	0.486	2.36	7.046
Y1	L1	Omo×T14	Omo	T14	2	4.29	31	3030.88	70.43	5.65	7.31	2.72	1.43	74.06	0.75	11.1	9.37	1.15	0.462	0.219	0.708	2.11	10.411
Y1	L1	Omo×Var	Omo	Var	2	4.74	28	3018.8	68.54	9.89	5.51	2.58	1.48	75.1	2.58	6.89	12.09	1.12	0.421	0.166	0.61	2.54	8.571
Y1	L1	T14	T14	T14	2	3.24	36	1680.33	51.66	10.25	12.53	3.54	1.42	72.93	2.12	11.76	10.3	2.3	0.319	0.135	0.472	2.36	4.524
Y1	L1	T14×Arm	T14	Arm	2	3.2	29	2689.04	74.06	6.52	10.37	3.14	1.25	65.9	1.45	10.08	9.85	1.19	0.376	0.14	0.537	2.69	6.989
Y1	L1	T14×Bak	T14	Bak	2	4.89	29	3819.24	58.8	7.68	5.62	1.94	1.15	66.45	3.21	12.03	15.05	1.53	0.574	0.232	0.838	2.47	11.513
Y1	L1	T14×Hek	T14	Hek	2	3.92	31	3639.34	47.7	6.73	7.52	3.43	1.46	59.24	1.4	12.09	13.33	1.93	0.581	0.245	0.859	2.37	11.886
Y1	L1	T14×Kho	T14	Kho	2	3.87	33	2961.86	54.28	9.19	7.21	3.77	1.58	61.92	2.45	8.32	15.19	0.46	0.372	0.174	0.568	2.14	8.526
Y1	L1	T14×May	T14	May	2	3.68	27	3064.64	70.79	7.19	5.72	1.69	1.48	87.31	2.25	10.34	11.04	1.05	0.387	0.17	0.579	2.28	7.874
Y1	L1	T14×Omo	T14	Omo	2	2.61	30	2484.16	58.73	6.94	5.67	3.07	1.33	87.75	1.88	8.31	13.39	0.45	0.292	0.121	0.43	2.41	4.824
Y1	L1	T14×Var	T14	Var	2	4.48	30	3808.76	63.12	5.13	7.07	4.98	1.44	72.5	2.79	8.69	10.18	2.55	0.475	0.189	0.691	2.51	9.079
Y1	L1	Var×Arm	Var	Arm	2	3.89	30	2922.51	56.08	5.83	7.57	2.62	1.41	72.7	2.31	9.91	11.83	1.24	0.47	0.181	0.677	2.6	9.666
Y1	L1	Var×Bak	Var	Bak	2	2.93	35	2818.06	67.5	5.61	7.24	3.47	1.46	79.45	1.37	10.53	15.12	3.45	0.411	0.143	0.576	2.87	8.663
Y1	L1	Var×Hek	Var	Hek	2	3.13	33	3402.28	64.67	5.61	6.83	2.81	1.5	65.85	0.45	9.88	11.45	1.48	0.46	0.175	0.66	2.63	8.312
Y1	L1	Var×Kho	Var	Kho	2	3.63	30	3675.16	58.82	6.3	8.1	3.04	1.16	87.28	1.83	10.61	9.09	0.79	0.467	0.198	0.692	2.36	10.091
Y1	L1	Var×May	Var	May	2	3.57	31	3133.03	53.56	5.59	7.1	2.75	1.36	70.22	1.14	10.83	12.65	1.9	0.533	0.24	0.804	2.22	10.181
Y1	L1	Var×Omo	Var	Omo	2	4.53	34	4585.27	62.59	6.93	6.77	4.7	1.28	84.01	2.03	13.76	14.44	1.12	0.782	0.203	1.024	3.85	13.16
Y1	L1	Var×T14	Var	T14	2	2.79	38	3674.98	61.45	9.42	6.45	3.74	1.44	77.39	1.05	10.44	10.99	1.9	0.378	0.174	0.574	2.17	7.934
Y1	L1	Varamin	Var	Var	2	4.46	37	3908.46	48.85	5.45	8	4.81	1.51	64.23	2.75	10.25	16.21	1.81	0.504	0.259	0.794	1.95	13.36
Y1	L1	Arm×Bak	Arm	Bak	3	3.71	27	3528.06	62.83	6.36	8.01	4.27	1.31	69.58	1.79	9.99	13.43	1.16	0.447	0.172	0.644	2.6	8.587
Y1	L1	Arm×Hek	Arm	Hek	3	3.5	31	3384.24	58.8	7.55	8.64	3.29	1.47	99.06	2.65	11.6	10.52	1.19	0.482	0.203	0.712	2.37	9.915
Y1	L1	Arm×Kho	Arm	Kho	3	4.33	31	3786.82	55.46	5.87	8.48	3.78	1.43	65.12	1.37	12.91	10.51	2.81	0.532	0.248	0.811	2.15	12.395
Y1	L1	Arm×May	Arm	May	3	3.88	28	3322.57	61.97	8.03	11.67	3.81	1.4	78.55	1.74	10.03	10.35	1.73	0.505	0.228	0.762	2.21	10.04
Y1	L1	Arm×Omo	Arm	Omo	3	3.7	25	3395.21	68.57	7.13	7.67	2.22	1.21	84.03	1.52	10.02	10.34	3.2	0.412	0.173	0.608	2.38	10.224
Y1	L1	Arm×T14	Arm	T14	3	3.86	28	2684.7	56.29	5.8	9.15	1.67	1.5	73.51	2.41	11.15	8.32	1.89	0.406	0.166	0.595	2.45	9.355
Y1	L1	Arm×Var	Arm	Var	3	4.38	36	4430.8	59.96	5.65	7.26	4.07	1.28	72.94	2.07	13.67	14.98	1.49	0.583	0.223	0.838	2.61	11.788
Y1	L1	Armaghan	Arm	Arm	3	3.28	27	3151.74	51.14	6.15	7.97	2.35	1.62	77.48	3.11	10.29	10.41	0.87	0.405	0.186	0.615	2.18	6.854
Y1	L1	Bak×Arm	Bak	Arm	3	4.43	35	3348.43	54	7.06	7.78	4.13	1.52	73.07	1.44	8.35	11.33	1.1	0.411	0.196	0.631	2.1	9.02
Y1	L1	Bak×Hek	Bak	Hek	3	4.46	32	3191.73	68.17	6.75	7.32	2.76	1.5	86.18	2.03	11.38	10.64	1.85	0.511	0.212	0.752	2.41	10.691
Y1	L1	Bak×Kho	Bak	Kho	3	3.29	35	3851.19	60.92	6.42	5.81	2.85	1.29	73.73	1.39	11.16	10.96	1.45	0.485	0.175	0.686	2.77	9.953
Y1	L1	Bak×May	Bak	May	3	3.47	30	3321.21	61.06	6.34	9.19	2.02	1.08	81.75	1.48	11.05	12.73	0.86	0.459	0.229	0.716	2	9.572
Y1	L1	Bak×Omo	Bak	Omo	3	3.59	31	3761.66	64.55	5.34	9.44	4.38	1.38	64.32	1.22	11.28	12.66	2.2	0.51	0.237	0.777	2.15	9.506
Y1	L1	Bak×T14	Bak	T14	3	4.26	33	3075	73.74	7.06	12.5	3.04	1.37	65.29	1.88	11.25	10.04	2.5	0.429	0.195	0.649	2.2	9.988
Y1	L1	Bak×Var	Bak	Var	3	2.86	32	3405.45	60.52	9.8	6.8	2.59	1.21	78.96	1.54	10.12	15.01	1.54	0.426	0.206	0.657	2.07	8.729
Y1	L1	Bakhtegan	Bak	Bak	3	3.89	34	3453.93	52.01	6.42	8.93	2.09	1.41	74.04	0.13	9.81	11.75	0.82	0.447	0.179	0.651	2.5	8.422
Y1	L1	Dr.Omomi	Omo	Omo	3	3.29	35	1977.04	50.45	9.81	9.2	2.63	1.23	63.16	3.04	9.16	12.23	0.82	0.278	0.12	0.414	2.32	4.685
Y1	L1	Hek×Arm	Hek	Arm	3	4.09	27	3377.1	54.93	6.56	6.94	3	1.18	79.18	1.08	8.05	11.11	2.35	0.559	0.192	0.781	2.91	10.03
Y1	L1	Hek×Bak	Hek	Bak	3	3.9	26	3601.47	64.47	6.67	6.76	3.19	1.49	96.6	1.36	8.73	12.2	1.78	0.429	0.204	0.658	2.1	9.035
Y1	L1	Hek×Kho	Hek	Kho	3	4.33	30	3640.71	68.31	9.58	8.83	3.48	1.33	77.98	2.12	11.63	11.62	1.06	0.615	0.286	0.937	2.15	12.533
Y1	L1	Hek×May	Hek	May	3	3.89	31	4119.1	46.74	6.36	7.75	2.74	1.4	84.41	1.99	12.19	11.26	0.48	0.487	0.215	0.73	2.27	9.197
Y1	L1	Hek×Omo	Hek	Omo	3	3.68	27	3523.5	59.66	6.94	8.74	3.72	1.33	80.56	2.78	13.14	14.95	2.61	0.597	0.231	0.861	2.58	11.543
Y1	L1	Hek×T14	Hek	T14	3	4.58	34	4424.14	58.15	6.72	7.95	4.87	1.48	81.1	1.08	12.77	14.35	1.46	0.758	0.183	0.979	4.14	12.965
Y1	L1	Hek×Var	Hek	Var	3	2.93	28	3762.87	57.82	6.65	7.76	4.02	1.25	92.31	1.88	8.7	10.43	1.19	0.439	0.158	0.621	2.78	8.395
Y1	L1	Hekmat	Hek	Hek	3	3.62	29	3868.59	68.7	6.17	9.79	3.33	1.41	73.29	2.42	10.28	11.77	2.86	0.483	0.218	0.729	2.22	8.747
Y1	L1	Kho×Arm	Kho	Arm	3	4.71	35	3017.75	71.53	6.33	7.61	3.58	1.28	74.18	2.57	11.84	17.29	1.67	0.534	0.201	0.764	2.66	12.055
Y1	L1	Kho×Bak	Kho	Bak	3	3.97	23	3465.42	66.26	6.25	9.35	3.08	1.28	88.64	0.47	9.32	10.07	1.49	0.443	0.191	0.659	2.32	10.62
Y1	L1	Kho×Hek	Kho	Hek	3	3.63	27	3581.79	62.98	5.54	7.27	2.51	1.24	74.08	2.24	9.56	10.7	1.58	0.411	0.187	0.622	2.2	8.011
Y1	L1	Kho×May	Kho	May	3	4.36	35	3305.77	66.65	6.34	7.4	4.34	1.17	81.78	2.63	10.17	14.12	2.02	0.483	0.195	0.705	2.48	9.825
Y1	L1	Kho×Omo	Kho	Omo	3	2.93	37	3279.03	63.86	5.8	7.44	3.21	1.3	79.48	1.84	9.62	10.94	2.14	0.391	0.185	0.599	2.11	7.084
Y1	L1	Kho×T14	Kho	T14	3	3.27	31	3473.96	49.17	7.27	6.78	2.6	1.34	79.17	2.32	11.97	10.63	2.9	0.436	0.189	0.65	2.31	6.563
Y1	L1	Kho×Var	Kho	Var	3	4.85	31	3266.78	65.36	7.82	6.29	3.92	1.52	79.19	3.96	11.18	10.83	0.83	0.527	0.229	0.786	2.3	11.295
Y1	L1	Khordad	Kho	Kho	3	4.34	31	2871.08	67.57	6.39	7.36	3.94	1.19	87.88	3.12	10.46	12.07	2.35	0.512	0.235	0.777	2.18	11.426
Y1	L1	May	May	May	3	3.26	31	2912.74	72.23	6.54	6.26	1.89	1.24	73.63	1.49	9.67	14.3	2.61	0.383	0.186	0.592	2.06	7.54
Y1	L1	May×Arm	May	Arm	3	3.59	35	3580.47	66.6	5.82	6.52	2.63	1.21	70.43	2.22	8.92	12.76	1.56	0.428	0.177	0.629	2.42	8.433
Y1	L1	May×Bak	May	Bak	3	3.58	31	3547.29	61.06	6.54	8.58	2.56	0.97	76.9	1.14	9.23	11.82	2.41	0.458	0.185	0.669	2.48	8.088
Y1	L1	May×Hek	May	Hek	3	4.1	29	2827.1	58.07	6.28	8.58	3.59	1.3	61.38	2.88	11.37	11.66	1.81	0.495	0.197	0.72	2.51	9.776
Y1	L1	May×Kho	May	Kho	3	4.23	35	3242.16	60.11	6.51	8.28	3.48	1.6	81.35	2.8	11.23	12.52	0.17	0.492	0.243	0.764	2.02	11.423
Y1	L1	May×Omo	May	Omo	3	3.38	28	3064.72	67.58	5.9	6.53	2.66	1.22	81.03	2.87	11.99	10.59	1.69	0.44	0.187	0.652	2.35	8
Y1	L1	May×T14	May	T14	3	3.42	28	2715.61	79.96	6.11	8.36	3.78	1.59	69.29	2.15	8.85	12.91	1.37	0.303	0.159	0.48	1.91	5.457
Y1	L1	May×Var	May	Var	3	4.64	29	4107.86	68.71	7.14	6.87	2.75	1.41	90.25	2.39	9.91	13.17	2.01	0.511	0.274	0.816	1.86	10.151
Y1	L1	Omo×Arm	Omo	Arm	3	3.39	31	2870.98	74.25	5.2	8.59	3.51	1.51	89.8	2.18	13.23	9.39	1.29	0.388	0.183	0.594	2.12	7.927
Y1	L1	Omo×Bak	Omo	Bak	3	3.71	39	4240.23	67.9	6	6.53	2.92	0.97	73.24	2.04	8.49	14.86	2.09	0.416	0.214	0.655	1.94	8.748
Y1	L1	Omo×Hek	Omo	Hek	3	3.65	32	2968.07	59.27	5.66	8.7	2.95	1.46	80.51	1.39	8.94	14.32	0.85	0.439	0.157	0.62	2.8	7.97
Y1	L1	Omo×Kho	Omo	Kho	3	3.05	30	3319.76	65.69	6.64	8.61	2.96	1.24	65.59	2.44	10.73	11.14	1.79	0.453	0.162	0.64	2.8	7.695
Y1	L1	Omo×May	Omo	May	3	2.48	30	3144.1	48.76	5.12	8.45	2.48	1.3	76.12	2.36	10.32	10.98	1.88	0.346	0.153	0.519	2.26	7.322
Y1	L1	Omo×T14	Omo	T14	3	4.11	31	3445.31	63.25	5.01	7.69	3.08	1.3	77.94	0.85	10.9	11.3	1.16	0.468	0.221	0.717	2.12	11.143
Y1	L1	Omo×Var	Omo	Var	3	4.66	28	3305.01	77.88	8.11	7.15	2.55	1.12	80.9	3.02	7.78	13.91	1.18	0.471	0.168	0.665	2.8	8.053
Y1	L1	T14	T14	T14	3	3.16	34	1786.34	53.21	9.08	8.13	3.26	1.38	67.74	2.14	10.24	10.36	2.67	0.309	0.121	0.447	2.55	5.718
Y1	L1	T14×Arm	T14	Arm	3	2.6	35	2949.05	66.73	7.81	9.63	3.33	1.15	78.1	1.49	10.58	11.48	1.11	0.34	0.124	0.483	2.74	6.349
Y1	L1	T14×Bak	T14	Bak	3	4.11	29	3399.81	62.2	6.32	7.38	2.19	1.31	86.88	3.05	10.64	16.95	1.44	0.546	0.242	0.82	2.26	11.413
Y1	L1	T14×Hek	T14	Hek	3	3.88	29	3998.76	53.52	7.6	6.48	3.7	1.41	75.43	1.54	13.91	15.34	1.71	0.643	0.263	0.942	2.44	14.03
Y1	L1	T14×Kho	T14	Kho	3	3.93	31	3628.62	59.97	9.14	6.45	3.7	1.22	91.42	1.82	7.68	13.48	0.51	0.406	0.17	0.599	2.39	7.254
Y1	L1	T14×May	T14	May	3	3.82	27	2654.41	78.52	6.81	7.28	2.11	1.65	70.69	2.68	10.33	12.29	1.25	0.453	0.186	0.665	2.44	7.684
Y1	L1	T14×Omo	T14	Omo	3	2.51	28	2696.79	60.48	5.73	7.67	3.07	1.2	86.92	1.72	8.36	13.95	0.52	0.296	0.111	0.423	2.67	4.696
Y1	L1	T14×Var	T14	Var	3	4.11	28	3010.29	60.32	7.21	7.27	4.49	1.16	71.5	2.81	9.98	10.48	2.42	0.463	0.191	0.68	2.42	8.325
Y1	L1	Var×Arm	Var	Arm	3	3.48	30	3558.44	70.72	7.17	7.09	3.51	1.46	79.3	2.63	10.76	12.17	1.06	0.464	0.175	0.665	2.65	8.824
Y1	L1	Var×Bak	Var	Bak	3	3.06	33	3943.84	75.3	5.73	7.1	2.99	1.14	63.88	1.56	11.47	14.88	3.52	0.419	0.153	0.595	2.74	7.611
Y1	L1	Var×Hek	Var	Hek	3	3	35	3778.67	62.23	6.06	7.83	3.66	1.37	72.82	0.48	10.12	12.55	1.49	0.4	0.167	0.59	2.4	7.628
Y1	L1	Var×Kho	Var	Kho	3	3.87	26	3486.75	61.61	7.03	7.24	2.43	1.51	80.05	1.77	8.73	9.58	0.85	0.433	0.198	0.656	2.19	9.141
Y1	L1	Var×May	Var	May	3	3.69	33	4381.25	66.63	5.41	6.9	2.72	1.04	63.11	1.13	11.84	12.02	1.74	0.515	0.218	0.762	2.36	9.547
Y1	L1	Var×Omo	Var	Omo	3	4.85	34	3986.16	49.43	6.74	8.23	4.77	1.32	73.32	2.24	15.57	14.9	1.19	0.724	0.209	0.97	3.46	13.288
Y1	L1	Var×T14	Var	T14	3	2.75	36	3429.78	55.87	8.58	7.89	3.39	1.29	105.94	1.22	8.9	11.01	2.4	0.402	0.152	0.576	2.64	7.436
Y1	L1	Varamin	Var	Var	3	4.67	31	3720.11	58.85	5.89	5.66	3.99	1.03	74.44	2.85	9.75	11.79	1.83	0.484	0.237	0.75	2.04	12.826
Y2	L1	Arm×Bak	Arm	Bak	1	4.7	32	3023.81	64.7651	6.16667	8.56667	4.4	1.46667	80	1.13333	12.6667	11.3333	2.48667	0.473	0.192	0.692	2.46	7.519
Y2	L1	Arm×Hek	Arm	Hek	1	3.8	27	2504.76	75.993	7.83333	8.66667	5.06667	1.4	89.3333	2.46667	11.3333	10.6667	2.15333	0.473	0.192	0.692	2.46	9.498
Y2	L1	Arm×Kho	Arm	Kho	1	3.5	30	2966.67	64.1654	7.26667	8.5	4.9	1.3	90	2.46667	10	12.3333	2.48667	0.615	0.256	0.906	2.4	11.127
Y2	L1	Arm×May	Arm	May	1	4.7	29	3500	62.6075	10.3333	7.66667	4.4	1.13333	83.3333	2.46667	12.6667	8.33333	1.48667	0.498	0.21	0.736	2.37	8.811
Y2	L1	Arm×Omo	Arm	Omo	1	3.7	28	3938.1	59.4499	8	10.7333	4.4	1.3	81.6667	1.8	9.33333	13.6667	2.15333	0.462	0.186	0.674	2.48	9.362
Y2	L1	Arm×T14	Arm	T14	1	4.1	27	3019.05	68.4142	11.1	10.3333	3.63333	1.56667	68.3333	3.13333	9	12	1.15333	0.441	0.18	0.646	2.45	8.029
Y2	L1	Arm×Var	Arm	Var	1	4.2	33	3514.29	58.4623	8.16667	9.16667	4.9	1.4	74.6667	2.46667	11.3333	12.6667	1.82	0.519	0.229	0.778	2.27	10.091
Y2	L1	Armaghan	Arm	Arm	1	4.7	35	3261.9	63.6121	6.83333	8.33333	5.4	1.46667	65	2.46667	12.6667	10.3333	1.82	0.43	0.165	0.619	2.61	8.119
Y2	L1	Bak×Arm	Bak	Arm	1	4.75	36	3407.14	61.6964	7.5	8	3.96667	1.3	71	1.8	11	12	1.48667	0.475	0.214	0.717	2.22	9.946
Y2	L1	Bak×Hek	Bak	Hek	1	3.65	30	3569.05	56.9387	6.5	9.56667	5.73333	1.56667	74	1.8	11.3333	13.6667	2.15333	0.529	0.191	0.749	2.77	9.828
Y2	L1	Bak×Kho	Bak	Kho	1	4.9	32	3461.9	52.4863	7.5	7.66667	4.9	1.2	70.6667	1.46667	10	10.3333	1.48667	0.419	0.216	0.66	1.94	8.975
Y2	L1	Bak×May	Bak	May	1	4.3	35	3361.9	57.893	8	10.4	3.9	1.26667	72	1.8	12	14	2.15333	0.512	0.205	0.746	2.5	10.042
Y2	L1	Bak×Omo	Bak	Omo	1	4.8	36	3814.29	50.5504	10.5	9.16667	6.3	1.23333	80.6667	2.13333	11	11.6667	2.82	0.473	0.21	0.71	2.25	10.472
Y2	L1	Bak×T14	Bak	T14	1	3.5	30	3204.76	66.5315	8.33333	9.5	4.73333	1.4	84.6667	2.46667	14	14	1.15333	0.495	0.185	0.707	2.68	9.646
Y2	L1	Bak×Var	Bak	Var	1	3.9	29	3152.38	62.4886	9.16667	9.5	4.3	1.5	85.6667	0.133333	10	14	1.48667	0.438	0.176	0.639	2.49	8.041
Y2	L1	Bakhtegan	Bak	Bak	1	5	28	3561.9	55.5949	8.83333	9.5	3.73333	1.33333	63.3333	3.13333	12	9.33333	3.15333	0.45	0.179	0.654	2.51	8.629
Y2	L1	Dr.Omomi	Omo	Omo	1	4.5	31	2799.52	66.9655	9.5	8.63333	3.23333	1.4	87	2.13333	10.6667	12.3333	4.48667	0.3	0.118	0.435	2.54	4.618
Y2	L1	Hek×Arm	Hek	Arm	1	4.4	34	3733.33	60.7329	7.56667	10.8333	5.23333	1.4	76	2.13333	12.6667	11.6667	1.15333	0.516	0.19	0.734	2.72	10.338
Y2	L1	Hek×Bak	Hek	Bak	1	4.5	34	3323.81	67.5946	8.16667	9.1	3.46667	1.56667	66	2.46667	10	11.6667	1.82	0.427	0.182	0.633	2.35	9.129
Y2	L1	Hek×Kho	Hek	Kho	1	4.9	26	2985.71	64.3677	7.66667	11.3333	3.9	1.26667	79.6667	1.8	11.6667	10.3333	2.15333	0.638	0.255	0.929	2.5	11.806
Y2	L1	Hek×May	Hek	May	1	4.6	32	2780.95	62.0575	8.16667	10.2667	3.73333	1.2	75.3333	1.46667	11.3333	11	1.15333	0.498	0.213	0.739	2.34	9.433
Y2	L1	Hek×Omo	Hek	Omo	1	3.2	29	3190.48	66.3989	7.06667	8.73333	4.56667	1.26667	84	1.8	11.6667	11.3333	1.48667	0.513	0.263	0.807	1.95	11.089
Y2	L1	Hek×T14	Hek	T14	1	4.7	31	2785.71	58.1276	7.66667	8.1	5.03333	1.3	82	0.8	12	13.3333	2.48667	0.585	0.208	0.825	2.81	11.19
Y2	L1	Hek×Var	Hek	Var	1	4.25	30	3192.86	59.4035	9.5	10.4	4.73333	1.13333	65	0.466667	13	13.6667	1.48667	0.401	0.169	0.593	2.37	7.865
Y2	L1	Hekmat	Hek	Hek	1	4.5	32	3204.76	70.028	9.66667	11.3333	4.9	1.36667	86.6667	0.8	8.66667	11	1.48667	0.442	0.214	0.682	2.07	8.757
Y2	L1	Kho×Arm	Kho	Arm	1	4.5	30	3442.86	65.3203	7.76667	9.6	5.8	1.33333	76.6667	1.8	11.6667	12.6667	1.15333	0.521	0.236	0.787	2.21	11.162
Y2	L1	Kho×Bak	Kho	Bak	1	4.2	35	3000	68.2381	6.66667	9.5	4.06667	1.33333	80	2.46667	12	16	0.82	0.432	0.218	0.676	1.98	8.965
Y2	L1	Kho×Hek	Kho	Hek	1	3.8	30	3100	69.14	8.4	7.43333	4.56667	1.36667	72	2.13333	11	13.6667	3.48667	0.447	0.202	0.675	2.21	9.516
Y2	L1	Kho×May	Kho	May	1	4	29	3109.52	76.4173	8.5	9.06667	3.23333	1.46667	68.6667	2.46667	12.6667	14	2.48667	0.439	0.163	0.626	2.69	9.449
Y2	L1	Kho×Omo	Kho	Omo	1	3.15	31	3664.29	70.2736	9.66667	10.7333	4.56667	1.33333	76.6667	1.8	11	16	2.82	0.407	0.166	0.596	2.45	7.054
Y2	L1	Kho×T14	Kho	T14	1	3.95	32	3345.24	57.7045	9.23333	7.66667	4.23333	1.4	80.6667	1.8	12.6667	11.6667	1.48667	0.411	0.179	0.614	2.3	8.325
Y2	L1	Kho×Var	Kho	Var	1	3.1	29	3542.86	59.8321	8.16667	8.46667	4.23333	1.46667	88	0.466667	11.6667	13.6667	1.15333	0.543	0.228	0.802	2.38	11.495
Y2	L1	Khordad	Kho	Kho	1	3.7	34	3809.52	56.4323	7.33333	9.36667	4.23333	1.26667	86.6667	1.8	12.3333	11	0.82	0.528	0.231	0.789	2.29	10.347
Y2	L1	May	May	May	1	4.5	30	3619.52	64.0494	7.1	8.56667	4.73333	1.3	81.3333	3.46667	9.66667	13.3333	2.15333	0.362	0.175	0.558	2.07	8.063
Y2	L1	May×Arm	May	Arm	1	4.25	29	2883.33	70.973	8.43333	9.53333	5.56667	1.26667	59.6667	1.8	11	12	3.15333	0.356	0.142	0.518	2.51	6.436
Y2	L1	May×Bak	May	Bak	1	4.5	31	3680.95	61.1902	6.4	9.66667	4.8	1.1	70.3333	1.8	10.3333	13.6667	1.48667	0.541	0.248	0.821	2.18	11.113
Y2	L1	May×Hek	May	Hek	1	3.8	29	3052.38	72.3777	7.9	8.3	5.56667	1.13333	67.6667	2.8	11	13.6667	0.82	0.463	0.187	0.676	2.48	7.495
Y2	L1	May×Kho	May	Kho	1	4.25	29	3716.67	61.5258	7.66667	8.66667	5.06667	1.4	78.6667	2.13333	10	12.6667	0.486667	0.411	0.191	0.626	2.15	8.467
Y2	L1	May×Omo	May	Omo	1	3	32	3061.9	65.1533	8.33333	6.5	4.3	1.26667	80.6667	1.13333	12	10	0.486667	0.453	0.189	0.668	2.4	8.555
Y2	L1	May×T14	May	T14	1	4.4	31	3366.67	57.9466	6.66667	9.63333	4.9	1.36667	69.3333	2.46667	13.3333	11.6667	2.48667	0.436	0.174	0.634	2.51	8.727
Y2	L1	May×Var	May	Var	1	2.9	27	3057.14	61.4503	9.16667	9.73333	4.9	1.4	74	2.13333	11.3333	14	3.82	0.534	0.23	0.795	2.32	11.552
Y2	L1	Omo×Arm	Omo	Arm	1	4.69	32	3552.38	63.1015	7.5	10.0667	4.73333	1.33333	89.3333	1.13333	11.3333	13.3333	2.82	0.436	0.177	0.638	2.46	7.757
Y2	L1	Omo×Bak	Omo	Bak	1	4.5	28	3442.86	55.5163	7.5	8.1	4.8	1.4	64	3.46667	10	11.3333	2.48667	0.456	0.189	0.671	2.41	7.678
Y2	L1	Omo×Hek	Omo	Hek	1	4.4	31	2890.48	71.0354	8.83333	10.7333	4.9	1.23333	85	1.8	11.6667	9.66667	1.82	0.4	0.19	0.614	2.11	7.455
Y2	L1	Omo×Kho	Omo	Kho	1	4	29	2942.86	75.2727	7.83333	8.83333	3.73333	1.3	80	1.46667	12.6667	10.6667	2.15333	0.382	0.167	0.571	2.29	7.77
Y2	L1	Omo×May	Omo	May	1	4	29	3633.33	63.2174	6.66667	8.86667	4.23333	1.3	70.6667	2.13333	10.6667	11	1.82	0.352	0.148	0.52	2.38	6.685
Y2	L1	Omo×T14	Omo	T14	1	4.4	32	2033.33	66.0171	9.76667	9.5	3.9	1.36667	77.3333	0.133333	10.6667	14	0.82	0.459	0.202	0.687	2.27	10.188
Y2	L1	Omo×Var	Omo	Var	1	3.5	29	4038.1	53.0562	7	9.4	4.4	1.23333	77.3333	2.46667	10.3333	11.3333	1.48667	0.436	0.177	0.638	2.46	8.466
Y2	L1	T14	T14	T14	1	3.3	32	2480.95	72.359	7.96667	10	4.73333	1.4	67.3333	1.13333	12	14.3333	2.48667	0.312	0.122	0.451	2.56	5.204
Y2	L1	T14×Arm	T14	Arm	1	4.4	30	3447.62	56.8773	7.33333	10.3333	4.9	1.4	56.6667	1.13333	10.6667	12.6667	1.48667	0.374	0.156	0.551	2.4	6.267
Y2	L1	T14×Bak	T14	Bak	1	4.4	29	3366.67	64.6222	9.33333	9.73333	5.23333	1.46667	70.6667	2.46667	12	13.3333	1.82	0.569	0.239	0.84	2.38	12.345
Y2	L1	T14×Hek	T14	Hek	1	4.3	29	2885.71	74.8519	9.66667	9.83333	4.46667	1.53333	73	1.8	12	14.6667	1.48667	0.554	0.246	0.832	2.25	12.127
Y2	L1	T14×Kho	T14	Kho	1	4.1	31	3590.48	60.3116	6.56667	8.76667	5.4	1.33333	75.3333	2.13333	10.6667	14.3333	2.15333	0.389	0.164	0.575	2.37	7.495
Y2	L1	T14×May	T14	May	1	4	29	2409.52	61.5036	9.16667	9.33333	4.4	1.43333	83.3333	2.13333	11.6667	13.6667	4.48667	0.427	0.165	0.616	2.59	7.752
Y2	L1	T14×Omo	T14	Omo	1	4.5	30	2785.71	54.1404	7.4	10.5	4.4	1.26667	82.6667	2.13333	10.6667	9.33333	1.48667	0.302	0.131	0.45	2.31	5.115
Y2	L1	T14×Var	T14	Var	1	4.05	30	3588.1	50.8598	9.16667	10.0333	4.73333	1.5	80	2.46667	11	9.33333	1.15333	0.476	0.19	0.693	2.51	9.536
Y2	L1	Var×Arm	Var	Arm	1	4.1	29	3400	68.2381	6.33333	11.0667	5.3	1.3	83.3333	1.46667	10.3333	11	1.48667	0.436	0.18	0.641	2.42	8.349
Y2	L1	Var×Bak	Var	Bak	1	4.65	27	3926.19	61.6469	7.5	8.33333	3.56667	1.3	74.6667	3.13333	11	10.6667	1.15333	0.389	0.191	0.603	2.04	8.375
Y2	L1	Var×Hek	Var	Hek	1	4.4	26	3557.14	61.2446	8.66667	11	5.23333	1.33333	66	1.13333	10	15.3333	0.82	0.424	0.167	0.615	2.54	7.568
Y2	L1	Var×Kho	Var	Kho	1	4.25	28	3430.95	65.2131	8.33333	11.1667	6.23333	1.3	78.6667	0.133333	12	12.3333	2.15333	0.48	0.2	0.707	2.4	9.175
Y2	L1	Var×May	Var	May	1	4	29	3704.76	58.3659	7.5	9.2	4.63333	1.26667	69.3333	1.8	11.3333	16	1.82	0.539	0.21	0.779	2.57	10.895
Y2	L1	Var×Omo	Var	Omo	1	5.1	36	4000	64.9312	7.06667	8.9	5.4	1.16667	89	1.46667	13	14	3.82	0.589	0.183	0.803	3.22	13.566
Y2	L1	Var×T14	Var	T14	1	4.7	37	2904.76	59.6564	7.43333	9.83333	4.13333	1.5	89.3333	0.466667	11	11.3333	2.15333	0.386	0.163	0.571	2.37	7.201
Y2	L1	Varamin	Var	Var	1	4.8	29	3266.67	67.0934	7.33333	7.76667	3.4	1.33333	76.6667	1.46667	11.3333	11	3.48667	0.625	0.288	0.95	2.17	12.536
Y2	L1	Arm×Bak	Arm	Bak	2	4.74	31	3270.29	63.78	5.64	8.62	4.19	1.49	79.12	1.16	13.23	10.07	2.22	0.484	0.191	0.702	2.53	8.031
Y2	L1	Arm×Hek	Arm	Hek	2	3.79	26	2796.13	68.2	7.71	8.12	4.56	1.5	74.42	2.48	11.17	9.94	2.02	0.493	0.168	0.687	2.93	9.058
Y2	L1	Arm×Kho	Arm	Kho	2	3.47	30	2821.89	58.69	6.7	8.1	4.84	1.41	85.71	2.47	10.52	11.54	2.37	0.613	0.246	0.893	2.49	12.339
Y2	L1	Arm×May	Arm	May	2	4.59	29	3601.49	67.3	8.18	6.42	3.75	1.2	75.67	2.66	12.66	7.85	1.51	0.533	0.225	0.788	2.37	8.67
Y2	L1	Arm×Omo	Arm	Omo	2	3.71	28	3935.99	53.77	7.98	10.29	4.75	1.37	87.64	1.81	9.6	13.8	2.24	0.484	0.194	0.705	2.49	9.303
Y2	L1	Arm×T14	Arm	T14	2	4.15	28	3231.1	74.82	11.28	10.72	3.39	1.61	78.98	3.08	9.79	12.29	1.11	0.427	0.183	0.634	2.33	8.27
Y2	L1	Arm×Var	Arm	Var	2	4.39	33	3561.86	50.96	8.26	9.31	4.46	1.4	79.05	2.49	11.33	13.71	1.66	0.532	0.233	0.796	2.28	10.39
Y2	L1	Armaghan	Arm	Arm	2	4.46	37	2928.37	73.91	6.69	9.65	4.9	1.53	73.88	2.36	12.59	9.92	1.75	0.451	0.158	0.633	2.85	8.957
Y2	L1	Bak×Arm	Bak	Arm	2	5.19	35	3902.16	63.01	6.94	8.27	3.93	1.32	84.53	1.69	11.4	10.51	1.49	0.445	0.227	0.699	1.96	10.023
Y2	L1	Bak×Hek	Bak	Hek	2	3.72	31	3734.78	53.57	6.7	10.37	5.92	1.68	78.78	1.7	11.92	12.91	2.26	0.549	0.181	0.759	3.03	10.324
Y2	L1	Bak×Kho	Bak	Kho	2	5.02	32	3566.85	55.47	6.74	7.77	4.88	1.19	74.57	1.59	10.48	10.83	1.44	0.458	0.233	0.719	1.97	8.736
Y2	L1	Bak×May	Bak	May	2	3.96	36	3246.29	49.13	7.54	10.02	4.07	1.18	66.8	1.75	12.31	14.66	2.1	0.518	0.197	0.744	2.63	9.037
Y2	L1	Bak×Omo	Bak	Omo	2	4.93	35	4003.6	53.24	10.46	8.55	7	1.02	76.14	2.23	12.12	12.11	2.8	0.491	0.21	0.729	2.34	10.806
Y2	L1	Bak×T14	Bak	T14	2	3.64	31	3082.15	62.65	8.44	10.02	4.68	1.53	94.18	2.5	13.47	15.04	1.2	0.489	0.172	0.687	2.84	9.679
Y2	L1	Bak×Var	Bak	Var	2	4.01	29	3130.8	61.37	9.24	8.85	4.86	1.38	89.99	0.1	10.75	14.81	1.44	0.404	0.187	0.615	2.16	8.025
Y2	L1	Bakhtegan	Bak	Bak	2	4.95	28	3788.84	54.75	8.13	10.26	3.86	1.41	73.37	3.24	11.58	10.06	3.56	0.448	0.182	0.655	2.46	8.282
Y2	L1	Dr.Omomi	Omo	Omo	2	4.44	30	2879.66	61.96	9.35	7.66	2.79	1.52	85.96	2.19	10.08	11.86	4.81	0.313	0.109	0.439	2.87	4.723
Y2	L1	Hek×Arm	Hek	Arm	2	4.3	33	3495.41	55.52	7	10.78	5.36	1.47	67.99	2.25	13.59	11.46	1.07	0.498	0.208	0.734	2.39	11.511
Y2	L1	Hek×Bak	Hek	Bak	2	4.52	34	3168.24	67.4	8.26	8.13	3.47	1.57	64.77	2.54	9.82	11.62	1.62	0.441	0.177	0.643	2.49	9.156
Y2	L1	Hek×Kho	Hek	Kho	2	4.66	25	3157.57	56.9	5.99	12.61	3.84	1.24	84.42	1.79	12.22	11.37	2.2	0.602	0.262	0.899	2.3	10.719
Y2	L1	Hek×May	Hek	May	2	4.66	31	2778.65	62.89	8.17	7.58	3.92	1.11	75.38	1.53	10.57	10.76	1.08	0.492	0.203	0.723	2.42	9.515
Y2	L1	Hek×Omo	Hek	Omo	2	3.12	29	3028.62	73.67	7.17	8.68	4.3	1.37	89.86	1.83	11.27	11.16	1.45	0.547	0.261	0.84	2.1	12.336
Y2	L1	Hek×T14	Hek	T14	2	4.81	32	2899.02	56.31	8.48	8.07	4.32	1.27	92.37	0.74	10.61	13.29	2.45	0.63	0.226	0.89	2.79	11.32
Y2	L1	Hek×Var	Hek	Var	2	4.34	30	2837.57	58.09	9.47	9.2	4.59	1.08	63.01	0.48	13.19	13.6	1.43	0.403	0.174	0.6	2.32	7.945
Y2	L1	Hekmat	Hek	Hek	2	4.25	32	3135.56	77.65	9.01	12.93	5.05	1.37	84.45	0.87	8.1	11.48	1.47	0.457	0.227	0.711	2.01	8.692
Y2	L1	Kho×Arm	Kho	Arm	2	4.75	31	3327.22	60.68	7.63	10.43	5.89	1.26	72.8	1.87	11.12	13.72	1.15	0.498	0.222	0.749	2.24	9.957
Y2	L1	Kho×Bak	Kho	Bak	2	3.98	33	3278.98	66.33	6.63	9.92	4.54	1.29	71.52	2.17	10.93	15.72	0.9	0.405	0.239	0.67	1.69	9.258
Y2	L1	Kho×Hek	Kho	Hek	2	3.7	31	3310.4	70.71	8.98	6.57	4.81	1.24	73.91	2.04	11.38	13.38	3.29	0.412	0.213	0.65	1.93	9.512
Y2	L1	Kho×May	Kho	May	2	3.91	29	3046.98	79.39	9.58	8.6	3.41	1.36	75.99	2.44	12.44	15.01	2.36	0.417	0.145	0.584	2.88	9.117
Y2	L1	Kho×Omo	Kho	Omo	2	2.92	34	3846.33	62.73	11.63	9.92	4.89	1.5	75.65	1.76	9.69	16.37	2.81	0.386	0.167	0.575	2.31	7.212
Y2	L1	Kho×T14	Kho	T14	2	3.99	32	3546.26	54.28	9.34	6.52	4.37	1.35	80.82	1.79	14.43	11.91	1.28	0.406	0.181	0.61	2.24	8.291
Y2	L1	Kho×Var	Kho	Var	2	2.82	29	3395.21	61.14	8.19	8.78	4.7	1.43	82.78	0.47	10.78	12.51	1.13	0.545	0.224	0.8	2.43	11.311
Y2	L1	Khordad	Kho	Kho	2	3.82	35	3631.41	54.52	7.12	9.13	4.23	1.35	91.14	1.94	12.93	10.76	0.86	0.515	0.238	0.783	2.16	10.78
Y2	L1	May	May	May	2	4.16	30	3709.92	60.68	7.18	8.48	4.49	1.18	88.37	3.19	9.67	12.25	2.29	0.366	0.185	0.573	1.98	8.233
Y2	L1	May×Arm	May	Arm	2	4.38	29	2801.04	73.45	9.39	9.12	5.82	1.06	61.15	1.8	11.38	12.57	3.13	0.331	0.151	0.501	2.19	6.521
Y2	L1	May×Bak	May	Bak	2	4.67	32	3652.45	71.5	7.45	11.33	4.97	1.1	66.72	1.83	9.71	14.08	1.48	0.533	0.258	0.823	2.07	11.57
Y2	L1	May×Hek	May	Hek	2	3.98	28	2982.5	74.09	7.2	7.78	5.19	1.23	64.17	3.04	11.01	13.82	0.85	0.436	0.187	0.648	2.33	7.488
Y2	L1	May×Kho	May	Kho	2	4.22	30	3874.05	64.27	7.25	9.9	5.14	1.24	77.06	2	9.2	12.96	0.49	0.398	0.189	0.61	2.11	7.564
Y2	L1	May×Omo	May	Omo	2	3.05	35	3298.95	66.69	8.88	7.39	4.56	1.35	75.58	1.1	12.3	9.66	0.47	0.458	0.189	0.673	2.42	7.771
Y2	L1	May×T14	May	T14	2	4.52	30	3169.03	62.51	6.83	10.06	4.89	1.18	62.05	2.29	13.3	10.54	2.31	0.443	0.186	0.654	2.38	8.368
Y2	L1	May×Var	May	Var	2	2.96	28	3497.03	66.57	8.17	8.85	5.16	1.61	74.25	1.85	12.96	14.8	3.84	0.57	0.243	0.846	2.35	11.214
Y2	L1	Omo×Arm	Omo	Arm	2	4.46	32	3602.64	66.76	7.78	10.02	5.24	1.33	88.72	1.13	12.82	13.88	2.87	0.467	0.181	0.674	2.58	8.417
Y2	L1	Omo×Bak	Omo	Bak	2	4.56	28	3466.9	55.56	8.55	8.91	5.25	1.22	61.9	3.85	11.04	12.09	2.34	0.471	0.179	0.676	2.63	8.22
Y2	L1	Omo×Hek	Omo	Hek	2	4.74	29	2560.12	67.27	10.24	12.04	5.05	1.28	80.57	1.74	10.94	9.84	1.82	0.376	0.198	0.597	1.9	7.385
Y2	L1	Omo×Kho	Omo	Kho	2	3.99	29	3226.09	80.26	7.63	10.28	4.08	1.38	84.76	1.39	13.7	11.23	2.03	0.391	0.167	0.58	2.34	8.15
Y2	L1	Omo×May	Omo	May	2	4.05	28	3718.03	65.23	7.32	7.88	4.3	1.31	70.82	2.22	10.21	11.7	1.77	0.374	0.154	0.549	2.43	6.879
Y2	L1	Omo×T14	Omo	T14	2	4.38	33	2215.32	69.47	8.68	7.85	4.2	1.38	81.29	0.13	10.83	14.04	0.88	0.449	0.195	0.67	2.3	10.379
Y2	L1	Omo×Var	Omo	Var	2	3.82	30	4269.04	51.45	6.25	9.72	4.48	1.38	76.98	2.52	10.48	11.73	1.5	0.424	0.185	0.633	2.29	8.549
Y2	L1	T14	T14	T14	2	3.14	31	2528.68	65.88	7.23	10.6	5.04	1.36	76.95	1.1	12.27	14.94	2.81	0.301	0.124	0.442	2.43	5.04
Y2	L1	T14×Arm	T14	Arm	2	4.59	29	3053.13	59.51	6.68	10.4	5.14	1.52	54.66	1.03	10.8	12.87	1.43	0.369	0.15	0.54	2.46	6.282
Y2	L1	T14×Bak	T14	Bak	2	4.44	27	3148.98	58.19	8.26	9.06	4.66	1.34	60.56	2.49	12.74	13.1	1.92	0.601	0.241	0.876	2.49	12.12
Y2	L1	T14×Hek	T14	Hek	2	4.29	29	2621.56	64.13	9.2	8.42	4.59	1.77	65.43	1.83	12.6	14.74	1.47	0.56	0.233	0.825	2.4	11.834
Y2	L1	T14×Kho	T14	Kho	2	4.23	31	3769.92	66.95	6.74	8.39	5.72	1.44	67.01	2.06	10.61	13.57	2.31	0.43	0.168	0.622	2.56	7.734
Y2	L1	T14×May	T14	May	2	4.13	31	2756.04	58.71	8.1	9.56	4.45	1.44	75.59	1.91	12.17	12.42	4.12	0.445	0.168	0.638	2.65	8.519
Y2	L1	T14×Omo	T14	Omo	2	5.05	30	2849.24	42.68	7.84	10.69	3.99	1.41	78.75	2.19	9.03	8.8	1.53	0.313	0.134	0.465	2.34	5.236
Y2	L1	T14×Var	T14	Var	2	4.14	29	3553.39	49.58	9.25	10.3	4.91	1.42	86.58	2.55	11.01	8.84	1.08	0.48	0.184	0.691	2.61	10.197
Y2	L1	Var×Arm	Var	Arm	2	4	29	3518.86	60.4	5.93	8.58	5.68	1.24	88.4	1.45	9.44	10.6	1.48	0.425	0.2	0.65	2.13	8.18
Y2	L1	Var×Bak	Var	Bak	2	4.7	27	3905.19	59.33	7.13	8.17	3.56	1.35	73.69	3.18	10.31	10.17	1.16	0.354	0.192	0.568	1.84	8.471
Y2	L1	Var×Hek	Var	Hek	2	4.62	27	3358.94	67.59	8.1	10.68	5.16	1.33	70.18	1.08	11.38	15.4	0.76	0.478	0.165	0.669	2.9	7.516
Y2	L1	Var×Kho	Var	Kho	2	4.39	28	4217.66	61.83	8.04	11.46	6.97	1.22	78.19	0.13	10.5	12.11	2.09	0.455	0.199	0.68	2.29	9.093
Y2	L1	Var×May	Var	May	2	4.12	29	3737.69	65.15	6.8	9.23	4.2	1.11	69.35	1.8	12.24	15.09	1.85	0.503	0.202	0.733	2.49	10.802
Y2	L1	Var×Omo	Var	Omo	2	5.16	37	4063.82	63.33	7.82	8.67	5.53	1.33	82.56	1.47	13.54	15.52	4.03	0.63	0.18	0.842	3.5	13.248
Y2	L1	Var×T14	Var	T14	2	4.51	38	2718.03	62.54	6.67	9.58	3.98	1.5	80.13	0.45	11.77	11	2.17	0.369	0.172	0.563	2.15	6.935
Y2	L1	Varamin	Var	Var	2	4.72	29	3236.11	65.56	7.45	7.18	3.03	1.43	82.11	1.48	10.92	10.87	3.55	0.598	0.278	0.911	2.15	12.704
Y2	L1	Arm×Bak	Arm	Bak	3	4.66	33	2777.33	65.75	6.69	8.52	4.61	1.44	80.88	1.1	12.11	12.59	2.75	0.462	0.193	0.681	2.39	7.007
Y2	L1	Arm×Hek	Arm	Hek	3	3.81	28	2213.39	83.79	7.95	9.22	5.58	1.3	104.25	2.46	11.5	11.4	2.28	0.453	0.216	0.696	2.1	9.938
Y2	L1	Arm×Kho	Arm	Kho	3	3.53	30	3111.44	69.64	7.83	8.9	4.96	1.19	94.29	2.46	9.48	13.13	2.6	0.617	0.266	0.918	2.32	9.915
Y2	L1	Arm×May	Arm	May	3	4.81	29	3398.51	57.92	12.49	8.92	5.05	1.07	91	2.28	12.67	8.82	1.47	0.463	0.195	0.684	2.37	8.952
Y2	L1	Arm×Omo	Arm	Omo	3	3.69	28	3940.2	65.13	8.02	11.17	4.05	1.23	75.7	1.79	9.06	13.53	2.06	0.44	0.178	0.643	2.47	9.421
Y2	L1	Arm×T14	Arm	T14	3	4.05	26	2807	62.01	10.92	9.94	3.88	1.52	57.68	3.18	8.21	11.71	1.19	0.455	0.177	0.657	2.57	7.788
Y2	L1	Arm×Var	Arm	Var	3	4.01	33	3466.72	65.96	8.08	9.03	5.34	1.4	70.29	2.45	11.34	11.63	1.98	0.506	0.225	0.76	2.25	9.792
Y2	L1	Armaghan	Arm	Arm	3	4.94	33	3595.44	53.32	6.98	7.01	5.9	1.4	56.12	2.58	12.74	10.75	1.89	0.409	0.172	0.604	2.38	7.281
Y2	L1	Bak×Arm	Bak	Arm	3	4.31	37	2912.12	60.39	8.06	7.73	4	1.28	57.47	1.91	10.6	13.49	1.48	0.505	0.201	0.734	2.51	9.869
Y2	L1	Bak×Hek	Bak	Hek	3	3.58	29	3403.31	60.31	6.3	8.77	5.54	1.45	69.22	1.9	10.75	14.42	2.05	0.509	0.201	0.738	2.53	9.332
Y2	L1	Bak×Kho	Bak	Kho	3	4.78	32	3356.96	49.5	8.26	7.57	4.92	1.21	66.76	1.35	9.52	9.84	1.53	0.38	0.199	0.602	1.91	9.214
Y2	L1	Bak×May	Bak	May	3	4.64	34	3477.52	66.66	8.46	10.78	3.73	1.35	77.2	1.85	11.69	13.34	2.2	0.506	0.213	0.748	2.38	11.047
Y2	L1	Bak×Omo	Bak	Omo	3	4.67	37	3624.97	47.86	10.54	9.79	5.6	1.44	85.19	2.04	9.88	11.22	2.84	0.455	0.21	0.692	2.17	10.138
Y2	L1	Bak×T14	Bak	T14	3	3.36	29	3327.37	70.41	8.23	8.98	4.78	1.27	75.16	2.43	14.53	12.96	1.1	0.501	0.198	0.727	2.53	9.613
Y2	L1	Bak×Var	Bak	Var	3	3.79	29	3173.96	63.61	9.09	10.15	3.74	1.62	81.34	0.16	9.25	13.19	1.53	0.472	0.165	0.662	2.86	8.057
Y2	L1	Bakhtegan	Bak	Bak	3	5.05	28	3334.97	56.44	9.54	8.74	3.6	1.25	53.3	3.03	12.42	8.6	2.75	0.452	0.176	0.653	2.57	8.976
Y2	L1	Dr.Omomi	Omo	Omo	3	4.56	32	2719.39	71.97	9.65	9.6	3.68	1.28	88.04	2.08	11.26	12.81	4.16	0.287	0.127	0.431	2.26	4.513
Y2	L1	Hek×Arm	Hek	Arm	3	4.5	35	3971.26	65.95	8.14	10.88	5.11	1.33	84.01	2.02	11.75	11.88	1.24	0.534	0.172	0.734	3.1	9.165
Y2	L1	Hek×Bak	Hek	Bak	3	4.48	34	3479.38	67.79	8.07	10.07	3.46	1.57	67.23	2.4	10.18	11.72	2.02	0.413	0.187	0.624	2.21	9.102
Y2	L1	Hek×Kho	Hek	Kho	3	5.14	27	2813.86	71.84	9.34	10.05	3.96	1.29	74.91	1.81	11.11	9.3	2.1	0.674	0.248	0.959	2.72	12.893
Y2	L1	Hek×May	Hek	May	3	4.54	33	2783.26	61.22	8.16	12.96	3.54	1.29	75.28	1.4	12.1	11.24	1.23	0.504	0.223	0.756	2.26	9.351
Y2	L1	Hek×Omo	Hek	Omo	3	3.28	29	3352.33	59.13	6.97	8.78	4.83	1.16	78.14	1.77	12.07	11.5	1.52	0.479	0.265	0.774	1.81	9.842
Y2	L1	Hek×T14	Hek	T14	3	4.59	30	2672.41	59.94	6.85	8.13	5.74	1.33	71.63	0.86	13.39	13.37	2.53	0.54	0.19	0.759	2.84	11.06
Y2	L1	Hek×Var	Hek	Var	3	4.16	30	3548.15	60.72	9.53	11.6	4.87	1.19	66.99	0.45	12.81	13.74	1.55	0.399	0.164	0.586	2.43	7.785
Y2	L1	Hekmat	Hek	Hek	3	4.75	32	3273.97	62.4	10.32	9.73	4.75	1.36	88.88	0.73	9.23	10.52	1.51	0.427	0.201	0.653	2.12	8.822
Y2	L1	Kho×Arm	Kho	Arm	3	4.25	29	3558.5	69.96	7.91	8.77	5.71	1.4	80.53	1.73	12.21	11.61	1.16	0.544	0.25	0.826	2.18	12.367
Y2	L1	Kho×Bak	Kho	Bak	3	4.42	37	2721.02	70.14	6.7	9.08	3.59	1.38	88.48	2.77	13.07	16.28	0.74	0.459	0.197	0.682	2.33	8.672
Y2	L1	Kho×Hek	Kho	Hek	3	3.9	29	2889.6	67.57	7.82	8.29	4.32	1.5	70.09	2.23	10.62	13.95	3.68	0.482	0.191	0.7	2.52	9.52
Y2	L1	Kho×May	Kho	May	3	4.09	29	3172.07	73.44	7.42	9.54	3.05	1.57	61.34	2.49	12.89	12.99	2.61	0.461	0.181	0.668	2.55	9.781
Y2	L1	Kho×Omo	Kho	Omo	3	3.38	28	3482.24	77.82	7.71	11.54	4.24	1.17	77.69	1.84	12.31	15.63	2.83	0.428	0.165	0.617	2.59	6.896
Y2	L1	Kho×T14	Kho	T14	3	3.91	32	3144.22	61.13	9.12	8.82	4.1	1.45	80.51	1.81	10.91	11.42	1.69	0.416	0.177	0.617	2.35	8.359
Y2	L1	Kho×Var	Kho	Var	3	3.38	29	3690.5	58.52	8.15	8.16	3.77	1.5	93.22	0.46	12.56	14.82	1.17	0.541	0.232	0.804	2.33	11.679
Y2	L1	Khordad	Kho	Kho	3	3.58	33	3987.64	58.35	7.55	9.61	4.23	1.18	82.2	1.66	11.74	11.24	0.78	0.541	0.224	0.796	2.42	9.914
Y2	L1	May	May	May	3	4.84	30	3529.13	67.42	7.02	8.66	4.97	1.42	74.29	3.74	9.66	14.41	2.02	0.358	0.165	0.544	2.17	7.893
Y2	L1	May×Arm	May	Arm	3	4.12	29	2965.63	68.5	7.47	9.94	5.31	1.48	58.18	1.8	10.62	11.43	3.18	0.381	0.133	0.535	2.86	6.351
Y2	L1	May×Bak	May	Bak	3	4.33	30	3709.45	50.88	5.35	8.01	4.63	1.1	73.94	1.77	10.95	13.26	1.5	0.549	0.238	0.818	2.31	10.656
Y2	L1	May×Hek	May	Hek	3	3.62	30	3122.26	70.67	8.6	8.82	5.94	1.03	71.17	2.56	10.99	13.51	0.79	0.49	0.187	0.704	2.62	7.502
Y2	L1	May×Kho	May	Kho	3	4.28	28	3559.29	58.78	8.08	7.44	4.99	1.56	80.28	2.27	10.8	12.38	0.48	0.424	0.193	0.642	2.2	9.37
Y2	L1	May×Omo	May	Omo	3	2.95	29	2824.86	63.62	7.78	5.61	4.04	1.19	85.76	1.17	11.7	10.34	0.5	0.448	0.189	0.662	2.37	9.339
Y2	L1	May×T14	May	T14	3	4.28	32	3564.3	53.38	6.51	9.2	4.91	1.56	76.62	2.64	13.37	12.79	2.66	0.429	0.162	0.615	2.65	9.086
Y2	L1	May×Var	May	Var	3	2.84	26	2617.25	56.33	10.16	10.61	4.64	1.19	73.75	2.41	9.71	13.2	3.8	0.498	0.217	0.744	2.29	11.89
Y2	L1	Omo×Arm	Omo	Arm	3	4.92	32	3502.13	59.44	7.22	10.12	4.23	1.34	89.94	1.14	9.85	12.78	2.77	0.405	0.173	0.601	2.34	7.097
Y2	L1	Omo×Bak	Omo	Bak	3	4.44	28	3418.81	55.47	6.45	7.29	4.35	1.58	66.1	3.08	8.96	10.58	2.64	0.441	0.199	0.666	2.22	7.136
Y2	L1	Omo×Hek	Omo	Hek	3	4.06	33	3220.83	74.8	7.43	9.42	4.75	1.18	89.43	1.86	12.4	9.49	1.82	0.424	0.182	0.63	2.33	7.525
Y2	L1	Omo×Kho	Omo	Kho	3	4.01	29	2659.62	70.29	8.03	7.38	3.39	1.22	75.24	1.54	11.64	10.1	2.28	0.373	0.167	0.562	2.23	7.39
Y2	L1	Omo×May	Omo	May	3	3.95	30	3548.63	61.21	6.01	9.86	4.17	1.29	70.52	2.04	11.12	10.3	1.87	0.33	0.142	0.491	2.32	6.491
Y2	L1	Omo×T14	Omo	T14	3	4.42	31	1851.34	62.57	10.85	11.15	3.6	1.35	73.38	0.14	10.5	13.96	0.76	0.469	0.209	0.705	2.24	9.997
Y2	L1	Omo×Var	Omo	Var	3	3.18	28	3807.15	54.66	7.75	9.08	4.32	1.09	77.69	2.41	10.19	10.93	1.47	0.448	0.169	0.642	2.65	8.383
Y2	L1	T14	T14	T14	3	3.46	33	2433.23	78.84	8.71	9.4	4.42	1.44	57.72	1.16	11.73	13.72	2.16	0.323	0.12	0.461	2.69	5.368
Y2	L1	T14×Arm	T14	Arm	3	4.21	31	3842.11	54.25	7.98	10.26	4.66	1.28	58.67	1.24	10.53	12.46	1.55	0.379	0.162	0.563	2.34	6.252
Y2	L1	T14×Bak	T14	Bak	3	4.36	31	3584.36	71.06	10.4	10.4	5.8	1.59	80.77	2.44	11.26	13.57	1.72	0.537	0.237	0.805	2.27	12.57
Y2	L1	T14×Hek	T14	Hek	3	4.31	29	3149.87	85.57	10.13	11.24	4.35	1.3	80.57	1.77	11.4	14.59	1.51	0.548	0.259	0.839	2.12	12.42
Y2	L1	T14×Kho	T14	Kho	3	3.97	31	3411.03	53.67	6.39	9.15	5.08	1.23	83.66	2.2	10.72	15.1	2	0.348	0.16	0.528	2.18	7.256
Y2	L1	T14×May	T14	May	3	3.87	27	2063.01	64.29	10.24	9.1	4.35	1.43	91.08	2.35	11.16	14.92	4.85	0.409	0.162	0.594	2.52	6.985
Y2	L1	T14×Omo	T14	Omo	3	3.95	30	2722.18	65.6	6.96	10.31	4.81	1.13	86.58	2.07	12.3	9.86	1.44	0.291	0.128	0.436	2.27	4.994
Y2	L1	T14×Var	T14	Var	3	3.96	31	3622.8	52.14	9.09	9.76	4.55	1.58	73.42	2.38	10.99	9.83	1.23	0.472	0.196	0.695	2.41	8.875
Y2	L1	Var×Arm	Var	Arm	3	4.2	29	3281.14	76.08	6.74	13.56	4.92	1.36	78.27	1.49	11.22	11.4	1.49	0.447	0.16	0.631	2.79	8.518
Y2	L1	Var×Bak	Var	Bak	3	4.6	27	3947.19	63.96	7.87	8.49	3.58	1.25	75.64	3.09	11.69	11.16	1.14	0.424	0.19	0.639	2.23	8.279
Y2	L1	Var×Hek	Var	Hek	3	4.18	25	3755.35	54.9	9.24	11.32	5.3	1.34	61.82	1.18	8.62	15.27	0.88	0.37	0.169	0.561	2.19	7.62
Y2	L1	Var×Kho	Var	Kho	3	4.11	28	2644.25	68.6	8.62	10.88	5.5	1.38	79.14	0.14	13.5	12.56	2.21	0.505	0.201	0.734	2.51	9.257
Y2	L1	Var×May	Var	May	3	3.88	29	3671.84	51.58	8.2	9.17	5.07	1.42	69.32	1.8	10.43	16.91	1.79	0.575	0.218	0.825	2.64	10.988
Y2	L1	Var×Omo	Var	Omo	3	5.04	35	3936.18	66.53	6.31	9.13	5.27	1.01	95.44	1.47	12.46	12.48	3.61	0.548	0.186	0.763	2.95	13.884
Y2	L1	Var×T14	Var	T14	3	4.89	36	3091.49	56.77	8.19	10.08	4.29	1.5	98.53	0.49	10.23	11.67	2.14	0.403	0.154	0.579	2.62	7.467
Y2	L1	Varamin	Var	Var	3	4.88	29	3297.22	68.63	7.22	8.36	3.77	1.24	71.23	1.46	11.75	11.13	3.43	0.652	0.298	0.988	2.19	12.368
Y1	L2	Arm×Bak	Arm	Bak	1	3.77	37	2640.48	85.0075	6	7.33333	3.06667	1.03333	53	0.133333	7	11.6667	2.48667	0.302	0.142	0.462	2.13	6.053
Y1	L2	Arm×Hek	Arm	Hek	1	3.5	32	2516.67	70.428	6.33333	8.66667	2.23333	1.08333	67	1.46667	9.33333	11.3333	1.82	0.356	0.17	0.547	2.09	6.594
Y1	L2	Arm×Kho	Arm	Kho	1	3.75	34	2720.95	70.5742	5.66667	7.5	3.4	1.1	51	1.13333	9.66667	8.66667	1.48667	0.397	0.158	0.577	2.51	7.659
Y1	L2	Arm×May	Arm	May	1	4	37	2276.19	63.4919	5.33333	6.66667	2.73333	1.06667	58	1.8	9.33333	10	2.48667	0.373	0.137	0.53	2.72	6.754
Y1	L2	Arm×Omo	Arm	Omo	1	3.92	29	2180.95	62.5	6.66667	7.16667	3.73333	0.933333	52	1.13333	8.66667	10.6667	0.486667	0.37	0.141	0.531	2.62	5.703
Y1	L2	Arm×T14	Arm	T14	1	3.9735	27	2133.33	68.4082	6	7.66667	2.73333	1.1	59	0.8	9.66667	12.3333	1.15333	0.359	0.154	0.534	2.33	6.219
Y1	L2	Arm×Var	Arm	Var	1	4.49	34	2794.76	65.9213	5.83333	8	3.4	1.16667	52.6667	0.8	11.3333	12	1.15333	0.449	0.137	0.609	3.28	8.8
Y1	L2	Armaghan	Arm	Arm	1	3.195	37	3002.38	68.2602	7	7.33333	3.23333	1.06667	52	1.8	10.3333	12.3333	0.82	0.403	0.173	0.599	2.33	7.72
Y1	L2	Bak×Arm	Bak	Arm	1	3.05	32	2088.1	67.8231	5.83333	7	4.23333	0.933333	58.6667	1.13333	8.66667	10	1.48667	0.311	0.119	0.447	2.61	5.042
Y1	L2	Bak×Hek	Bak	Hek	1	3.65	27	2477.14	65.0377	5.5	7.5	2.9	1.13333	49.6667	0.8	11.3333	10.3333	1.48667	0.373	0.156	0.55	2.39	7.555
Y1	L2	Bak×Kho	Bak	Kho	1	3.45	29	2121.43	62.5128	6.33333	7.66667	3.23333	0.95	53.3333	1.46667	10.6667	11	2.15333	0.377	0.141	0.539	2.67	5.502
Y1	L2	Bak×May	Bak	May	1	3	31	2127.81	64.055	7.66667	7	3.4	1.08333	50.3333	1.13333	10	9.33333	1.82	0.318	0.117	0.452	2.72	5.655
Y1	L2	Bak×Omo	Bak	Omo	1	2.95	29	2052.14	60.5762	6.16667	6	4.23333	1.2	53.3333	1.13333	8	11	0.82	0.261	0.114	0.39	2.29	4.274
Y1	L2	Bak×T14	Bak	T14	1	3.45	34	2417.62	67.9022	6.5	8	2.9	1.16667	59.6667	1.46667	8.66667	12.3333	1.82	0.306	0.143	0.467	2.14	6.574
Y1	L2	Bak×Var	Bak	Var	1	3.75	32	2238.57	58.1896	5.83333	7.33333	2.73333	1.05	59.6667	1.13333	9.66667	10	0.82	0.384	0.149	0.554	2.58	6.527
Y1	L2	Bakhtegan	Bak	Bak	1	3	37	2728.57	68.7317	6	7.66667	3.4	1.05	52	1.13333	8.66667	10.6667	0.82	0.336	0.163	0.519	2.06	6.111
Y1	L2	Dr.Omomi	Omo	Omo	1	2.8	32	1504.76	42.1341	6.83333	8.33333	3.56667	1.16667	53	0.8	11	10.6667	1.15333	0.271	0.099	0.385	2.74	4.621
Y1	L2	Hek×Arm	Hek	Arm	1	3.15	29	2530.24	61.1236	6.16667	7.83333	4.06667	1.11667	55	1.13333	10	13	1.82	0.359	0.161	0.541	2.23	6.214
Y1	L2	Hek×Bak	Hek	Bak	1	3.15	32	2720	52.9787	6.16667	8.66667	2.23333	1.06667	57.3333	1.46667	10	9.33333	1.48667	0.362	0.135	0.517	2.68	6.967
Y1	L2	Hek×Kho	Hek	Kho	1	3.4	27	3080.95	48.6531	6.83333	7.83333	3.73333	1.05	70.6667	1.46667	10.6667	9.33333	0.82	0.413	0.185	0.622	2.23	7.587
Y1	L2	Hek×May	Hek	May	1	3.1	32	2609.79	48.6405	5.83333	7.66667	2.56667	1.16667	52	0.8	9.66667	10	1.15333	0.349	0.131	0.499	2.66	6.56
Y1	L2	Hek×Omo	Hek	Omo	1	3.0815	34	2515.79	67.2078	5.66667	8.5	3.23333	1.03333	55.3333	1.46667	7.66667	12	0.82	0.3	0.124	0.441	2.42	5.414
Y1	L2	Hek×T14	Hek	T14	1	4.61	33	3000	74.7652	6.16667	8.66667	3.9	1.1	56	0.8	12.6667	13	1.15333	0.516	0.18	0.724	2.87	9.674
Y1	L2	Hek×Var	Hek	Var	1	3.65	31	2355.24	71.9971	5.66667	7.5	4.06667	1.08333	61.3333	0.466667	8.66667	13.6667	1.82	0.355	0.144	0.519	2.47	6.076
Y1	L2	Hekmat	Hek	Hek	1	3.225	27	2411.9	59.8961	7.33333	8.33333	1.56667	1.1	48	1.13333	9.66667	9.66667	0.82	0.307	0.124	0.448	2.48	5.824
Y1	L2	Kho×Arm	Kho	Arm	1	4.015	27	2253.1	69.9149	6.5	7.33333	4.06667	1.06667	47	1.13333	9.66667	10.3333	0.486667	0.377	0.144	0.542	2.62	6.726
Y1	L2	Kho×Bak	Kho	Bak	1	3.4	34	2319.05	66.8091	6.16667	7.16667	3.23333	1.05	67	1.8	9.33333	11	1.48667	0.321	0.134	0.473	2.4	5.394
Y1	L2	Kho×Hek	Kho	Hek	1	3.825	29	2247.62	55.9767	6.16667	7.16667	1.73333	1.08333	58	0.466667	9.33333	11.6667	1.48667	0.318	0.134	0.47	2.37	6.327
Y1	L2	Kho×May	Kho	May	1	3.3	29	2242.86	73.6335	6.33333	7.5	4.06667	0.933333	53	1.46667	8.33333	11.3333	1.48667	0.278	0.123	0.417	2.26	5.136
Y1	L2	Kho×Omo	Kho	Omo	1	3.15	31	2116.67	56.89	6.33333	8.33333	3.56667	1.16667	62.6667	1.13333	9.66667	11	1.82	0.301	0.137	0.456	2.2	5.503
Y1	L2	Kho×T14	Kho	T14	1	3.1	32	2673.81	55.3322	6.16667	6.5	2.56667	1.1	61	1.46667	9.66667	13.6667	1.48667	0.336	0.143	0.498	2.35	5.909
Y1	L2	Kho×Var	Kho	Var	1	3.1	34	2310.07	71.262	6.5	7.33333	3.56667	1.08333	59	1.13333	10.6667	11.6667	1.48667	0.345	0.132	0.496	2.61	6.252
Y1	L2	Khordad	Kho	Kho	1	3.867	29	2790.48	80.8025	5.83333	7	2.23333	0.9	50	1.13333	10.3333	11.3333	2.48667	0.402	0.184	0.609	2.18	8.648
Y1	L2	May	May	May	1	3.9	27	2338.1	67.2308	6.16667	7.5	3.4	1.11667	50	1.46667	10.3333	11.6667	1.82	0.391	0.151	0.564	2.59	6.715
Y1	L2	May×Arm	May	Arm	1	3.9	37	2234.76	67.2443	6.16667	7.5	4.06667	1.05	48.6667	1.13333	8.33333	9.33333	2.15333	0.298	0.14	0.456	2.13	6.15
Y1	L2	May×Bak	May	Bak	1	3.65	27	1614.29	61.3858	6	6.5	3.56667	0.983333	49.3333	1.13333	9	12.3333	0.82	0.299	0.114	0.43	2.62	4.623
Y1	L2	May×Hek	May	Hek	1	3.25	29	1836.62	63.2174	6.83333	8	2.73333	1.06667	49.3333	0.466667	10	9.66667	1.15333	0.321	0.123	0.462	2.61	5.114
Y1	L2	May×Kho	May	Kho	1	3.25	29	2528.81	54.4202	5.66667	8.16667	2.73333	0.966667	56.6667	1.13333	8.66667	14.6667	2.15333	0.326	0.138	0.483	2.36	5.901
Y1	L2	May×Omo	May	Omo	1	3.438	31	2578	65.6113	6.16667	7	2.56667	1.15	60	1.13333	10	11.6667	1.48667	0.359	0.176	0.556	2.04	6.714
Y1	L2	May×T14	May	T14	1	3.59	32	2585.71	61.2479	5.66667	8.66667	1.9	1.05	62.3333	1.13333	8.66667	9.33333	1.48667	0.376	0.139	0.536	2.71	6.509
Y1	L2	May×Var	May	Var	1	2.9	32	1876.19	57.4037	6.33333	8	1.9	1.1	58.3333	0.8	7.66667	11.3333	1.48667	0.244	0.111	0.369	2.2	3.873
Y1	L2	Omo×Arm	Omo	Arm	1	2.8	29	2397.62	59.0449	6.33333	9.33333	4.4	1.1	55.3333	0.8	9.33333	10.3333	1.82	0.316	0.129	0.463	2.45	5.797
Y1	L2	Omo×Bak	Omo	Bak	1	3	37	1961.9	55.2687	6.5	6.83333	2.73333	1	55	1.46667	11.3333	11.6667	1.82	0.307	0.124	0.448	2.48	5.245
Y1	L2	Omo×Hek	Omo	Hek	1	3.655	29	2021.67	63.1565	6	6.5	2.73333	1.1	52.6667	0.8	10	11	2.15333	0.367	0.157	0.545	2.34	5.925
Y1	L2	Omo×Kho	Omo	Kho	1	3.9	34	2322.62	59.6588	6.16667	9.16667	3.23333	1.16667	59.3333	1.46667	8.66667	11.3333	1.48667	0.346	0.143	0.509	2.42	6.73
Y1	L2	Omo×May	Omo	May	1	2.9	29	2759.52	43.6959	5.33333	7	2.23333	1.16667	55	0.8	8	11.6667	1.82	0.319	0.147	0.485	2.17	5.254
Y1	L2	Omo×T14	Omo	T14	1	3.35	29	2207.14	51.1797	6.16667	8.33333	3.4	1.06667	53	1.13333	9	11	1.82	0.291	0.118	0.425	2.47	5.27
Y1	L2	Omo×Var	Omo	Var	1	3.5	37	2254.52	58	6.83333	7.16667	3.06667	1.05	63.6667	0.8	10	13	0.486667	0.349	0.143	0.512	2.44	6.608
Y1	L2	T14	T14	T14	1	2.745	29	1447.62	51.9017	6.83333	7.66667	3.56667	1.1	59.3333	1.13333	8	10.3333	2.15333	0.225	0.097	0.335	2.32	3.256
Y1	L2	T14×Arm	T14	Arm	1	3.15	27	2390.48	55.261	5.33333	8.16667	2.56667	1.06667	59.6667	1.46667	9.66667	10.3333	0.486667	0.317	0.138	0.473	2.3	5.791
Y1	L2	T14×Bak	T14	Bak	1	3.1	29	2604.76	59.2903	6.16667	5.83333	2.73333	1	51.6667	1.13333	8.66667	11.3333	1.48667	0.333	0.138	0.49	2.41	5.892
Y1	L2	T14×Hek	T14	Hek	1	3.4	31	2453.81	52.5455	6	8.16667	3.56667	1.06667	52.3333	0.466667	9.33333	14	2.48667	0.325	0.161	0.505	2.02	5.553
Y1	L2	T14×Kho	T14	Kho	1	3.65	32	2615.24	60.2106	5.33333	7.66667	3.23333	1.01667	56.3333	1.8	8	13.3333	1.48667	0.389	0.144	0.554	2.7	5.748
Y1	L2	T14×May	T14	May	1	3.65	34	2450	63.858	6.66667	7.66667	1.56667	1.13333	61	1.8	8.33333	10.6667	0.153333	0.319	0.131	0.468	2.44	6.118
Y1	L2	T14×Omo	T14	Omo	1	2.349	32	2447.57	55.3123	6	9.16667	3.23333	1.1	59	0.8	9.33333	10.6667	1.15333	0.286	0.114	0.416	2.51	4.922
Y1	L2	T14×Var	T14	Var	1	4.05	34	2159.52	67.7275	6.66667	7.5	2.9	1.05	52.3333	1.13333	9.33333	11.3333	2.15333	0.364	0.128	0.512	2.84	6.558
Y1	L2	Var×Arm	Var	Arm	1	2.9	32	2882.86	67.651	6.16667	6.83333	2.06667	1.03333	62.6667	1.46667	11.3333	13.3333	0.486667	0.383	0.177	0.582	2.16	7.192
Y1	L2	Var×Bak	Var	Bak	1	3.72	31	2252.38	64.9903	6.16667	7	2.9	1.13333	58.6667	0.8	8.33333	8.66667	1.48667	0.343	0.115	0.476	2.98	5.772
Y1	L2	Var×Hek	Var	Hek	1	3.75	34	2351.9	58.3524	6	7.5	2.73333	1.06667	59.6667	0.8	11	10	1.15333	0.385	0.135	0.541	2.85	6.864
Y1	L2	Var×Kho	Var	Kho	1	3.65	29	2021.43	65.8457	6	8	1.9	1.06667	66.6667	1.8	9.33333	11.6667	2.15333	0.347	0.128	0.494	2.71	5.794
Y1	L2	Var×May	Var	May	1	3.25	29	2740.48	54.2753	7.5	8.66667	1.73333	1.1	60.6667	0.8	9	8.33333	2.15333	0.373	0.169	0.564	2.21	6.494
Y1	L2	Var×Omo	Var	Omo	1	4.76	34	3038.1	64.443	6	8.33333	4.56667	1.05	55.3333	1.13333	12.6667	14.3333	1.82	0.583	0.154	0.766	3.79	9.601
Y1	L2	Var×T14	Var	T14	1	3.35	28	1961.81	56.012	6.83333	8.83333	2.73333	1.16667	54.3333	1.13333	9.33333	11.3333	1.82	0.326	0.126	0.47	2.59	5.009
Y1	L2	Varamin	Var	Var	1	3.25	34	2335.71	61.3803	5.66667	7.66667	2.23333	1.11667	51.6667	1.46667	8	10.3333	1.15333	0.28	0.126	0.422	2.22	5.247
Y1	L2	Arm×Bak	Arm	Bak	2	3.47	37	2460.7	84.24	5.35	7.83	3.18	1.01	60.09	0.11	7.57	11.28	2.47	0.315	0.141	0.474	2.23	6.354
Y1	L2	Arm×Hek	Arm	Hek	2	3.68	32	2751.51	74.7	6.17	8.81	2.4	1	54.35	1.48	8.41	11.16	1.82	0.339	0.173	0.532	1.96	6.171
Y1	L2	Arm×Kho	Arm	Kho	2	3.61	34	2932.59	70.84	5.58	7.01	3.39	1.12	51.93	1.08	9.28	9.03	1.47	0.431	0.149	0.603	2.89	7.767
Y1	L2	Arm×May	Arm	May	2	4.06	38	2414.14	63.57	5.16	7.42	2.63	1.02	57.03	1.86	9.59	10.43	2.67	0.389	0.147	0.557	2.65	6.915
Y1	L2	Arm×Omo	Arm	Omo	2	4.05	30	2295.89	64.36	7.18	7.6	4.2	0.96	48.06	1.28	9.47	10.62	0.45	0.385	0.138	0.544	2.79	5.82
Y1	L2	Arm×T14	Arm	T14	2	4.03	28	2192.23	74.14	6.64	7.76	2.58	1.05	53.55	0.82	8.31	12.58	1.24	0.343	0.148	0.511	2.32	6.371
Y1	L2	Arm×Var	Arm	Var	2	4.51	33	2628.72	63.76	6.57	8.58	3.61	1.09	53.24	0.83	10.86	12.97	1.3	0.457	0.143	0.624	3.2	8.358
Y1	L2	Armaghan	Arm	Arm	2	3.11	36	3014.96	69.43	6.86	7.64	3	1.05	54.38	1.83	10.13	11.2	0.85	0.394	0.171	0.588	2.3	7.759
Y1	L2	Bak×Arm	Bak	Arm	2	3	33	2172.79	71.32	5.44	7.33	4.36	0.83	55.35	1.11	10.07	9.65	1.42	0.317	0.113	0.447	2.81	4.883
Y1	L2	Bak×Hek	Bak	Hek	2	3.58	26	2649.45	60.49	6.06	6.78	3.17	1.01	51.88	0.7	10.04	11.09	1.5	0.361	0.16	0.542	2.26	7.824
Y1	L2	Bak×Kho	Bak	Kho	2	3.29	31	2351.1	55.54	5.91	8.14	2.76	0.96	53.88	1.45	10.55	10.88	2.1	0.39	0.147	0.558	2.65	6.115
Y1	L2	Bak×May	Bak	May	2	2.96	29	2262.7	56.07	8.02	6.46	3.51	1.07	52.77	1.16	10.32	9.87	1.45	0.303	0.12	0.44	2.53	5.462
Y1	L2	Bak×Omo	Bak	Omo	2	2.91	29	1791.16	64.32	5.97	6.67	4.62	1.09	49.08	1.18	7.81	12.29	0.74	0.247	0.116	0.378	2.13	4.448
Y1	L2	Bak×T14	Bak	T14	2	3.35	33	2221.01	61.88	6.9	7.98	2.84	1.08	65.66	1.47	9.26	10.79	1.86	0.293	0.146	0.457	2.01	6.509
Y1	L2	Bak×Var	Bak	Var	2	3.76	31	2334.72	53.37	5.62	7.05	2.65	1.17	54.89	1.15	9.16	10.85	0.81	0.382	0.147	0.55	2.6	6.814
Y1	L2	Bakhtegan	Bak	Bak	2	2.95	35	2845.51	72.42	5.57	8.85	3.36	1.02	47.98	1.07	9.6	9.92	0.74	0.361	0.171	0.553	2.11	5.824
Y1	L2	Dr.Omomi	Omo	Omo	2	2.83	32	1465.33	42.11	6.31	7.52	3.42	1.14	53.26	0.74	11.16	10.63	1.07	0.259	0.099	0.372	2.62	4.59
Y1	L2	Hek×Arm	Hek	Arm	2	3.13	28	2786.69	56.07	6.33	7.43	3.41	1.18	61.42	1.17	9.84	13.71	1.74	0.347	0.158	0.525	2.2	5.886
Y1	L2	Hek×Bak	Hek	Bak	2	3.01	34	2694.18	44.25	5.12	9.01	2.67	1.1	58.33	1.41	9.26	9.95	1.49	0.367	0.13	0.517	2.82	6.634
Y1	L2	Hek×Kho	Hek	Kho	2	3.31	28	3020.6	47.92	7.44	8.3	4.13	0.87	62.25	1.5	11.1	9.12	0.89	0.408	0.185	0.617	2.21	7.35
Y1	L2	Hek×May	Hek	May	2	3.05	31	2363.76	44.63	5.87	6.3	2.84	1.21	53.55	0.74	9.75	10.17	1.11	0.332	0.139	0.49	2.39	6.72
Y1	L2	Hek×Omo	Hek	Omo	2	3.18	34	2614.23	62.71	5.32	7.83	3.16	0.9	49.22	1.37	8.6	13.2	0.84	0.315	0.128	0.461	2.46	5.377
Y1	L2	Hek×T14	Hek	T14	2	4.77	34	3251.95	78.14	5.94	8.65	3.43	1.09	60.68	0.82	12.01	11.01	1.23	0.5	0.151	0.677	3.31	9.945
Y1	L2	Hek×Var	Hek	Var	2	3.49	31	2723.28	77.17	5.56	7.56	4.39	0.94	62.32	0.45	8.4	12.6	1.93	0.341	0.146	0.506	2.34	6.459
Y1	L2	Hekmat	Hek	Hek	2	3.23	26	2115.84	57.23	7.9	8.72	1.68	1.12	56.58	1.1	10.47	9.82	0.78	0.298	0.119	0.434	2.5	6.382
Y1	L2	Kho×Arm	Kho	Arm	2	4.22	27	2386.54	72.28	6.44	6.62	3.91	1.06	36.1	1.13	9.01	10.39	0.45	0.385	0.139	0.545	2.77	7.256
Y1	L2	Kho×Bak	Kho	Bak	2	3.47	35	2576.89	60.16	6.07	7.95	3.24	1.08	67.87	1.85	10.08	10.64	1.42	0.324	0.138	0.48	2.35	5.325
Y1	L2	Kho×Hek	Kho	Hek	2	3.86	27	2476.41	59.06	6.47	8.09	1.76	1.23	66.2	0.49	9.82	11.9	1.61	0.32	0.148	0.487	2.16	6.525
Y1	L2	Kho×May	Kho	May	2	3.39	30	2071.26	76.35	6.12	7.98	4.03	1	47.35	1.51	8.23	10.64	1.57	0.258	0.118	0.391	2.19	5.224
Y1	L2	Kho×Omo	Kho	Omo	2	3.01	31	2071.52	54.07	6.69	8.03	3.21	1.11	73.34	1.04	8.76	10.26	1.8	0.289	0.138	0.444	2.09	5.371
Y1	L2	Kho×T14	Kho	T14	2	2.96	32	2783.02	49.46	6.96	7.06	2.67	1.12	65.69	1.44	9.67	12.78	1.45	0.342	0.155	0.517	2.21	5.95
Y1	L2	Kho×Var	Kho	Var	2	2.9	35	2401.12	75.48	6.77	7.47	3.51	1.04	61.19	1.13	11.83	11.76	1.5	0.348	0.13	0.497	2.68	6.128
Y1	L2	Khordad	Kho	Kho	2	4.01	29	2654.34	85.04	6.31	6.67	1.96	0.93	55.27	1.13	9.89	12.08	2.73	0.395	0.186	0.604	2.12	8.319
Y1	L2	May	May	May	2	3.72	26	2564.81	67.32	6.38	6.14	3.38	1.17	51.21	1.49	8.9	11.26	1.79	0.42	0.145	0.588	2.9	6.959
Y1	L2	May×Arm	May	Arm	2	4.11	36	2326.91	64.74	6.02	6.94	4.19	1.1	51.97	1.08	10.23	9.47	2.32	0.27	0.153	0.44	1.76	5.527
Y1	L2	May×Bak	May	Bak	2	3.7	27	1647.56	59.54	4.98	5.91	3.47	1	56.4	1.06	8.78	12.19	0.85	0.295	0.113	0.424	2.61	4.456
Y1	L2	May×Hek	May	Hek	2	3.28	28	1848.07	64.57	6.28	8.03	2.71	0.99	49.24	0.44	9.48	8.92	1.09	0.34	0.127	0.486	2.68	5.252
Y1	L2	May×Kho	May	Kho	2	3.47	28	2633.43	50.9	5.5	8.34	3.34	1.01	60.71	1.03	8.46	15.71	2.25	0.325	0.128	0.471	2.54	6.011
Y1	L2	May×Omo	May	Omo	2	3.42	30	2546.74	64.01	6.44	6.39	2.84	1.14	53.91	1.13	10.16	12.47	1.49	0.328	0.186	0.535	1.76	6.494
Y1	L2	May×T14	May	T14	2	3.65	31	2665.57	58.18	5.59	8.49	1.84	0.9	61.87	1.21	8.04	8.91	1.42	0.375	0.138	0.534	2.72	6.881
Y1	L2	May×Var	May	Var	2	3.04	29	1937.76	55	6.43	6.89	1.75	1.02	67.01	0.83	7.8	10.63	1.48	0.238	0.114	0.366	2.09	4.082
Y1	L2	Omo×Arm	Omo	Arm	2	2.79	29	2103.9	50.47	5.97	9.27	4.54	1.13	53.55	0.81	10.27	10.5	1.73	0.312	0.129	0.459	2.42	5.356
Y1	L2	Omo×Bak	Omo	Bak	2	2.81	40	1935.04	58.96	6.11	7.54	2.73	1.09	52.16	1.51	11.9	11.29	1.85	0.274	0.124	0.414	2.21	5.504
Y1	L2	Omo×Hek	Omo	Hek	2	3.51	29	2020.82	73.64	5.88	6.05	2.96	1.07	47.73	0.84	10.89	11.01	2.25	0.349	0.138	0.506	2.53	6.161
Y1	L2	Omo×Kho	Omo	Kho	2	4	34	2299.07	51.01	6.01	9.14	3.4	1.12	63.36	1.45	8.97	11.13	1.47	0.349	0.155	0.524	2.25	6.704
Y1	L2	Omo×May	Omo	May	2	2.78	29	2900.86	45.89	5.18	7.16	2.21	1.36	49.18	0.8	8.54	11.65	1.84	0.318	0.145	0.482	2.19	5.124
Y1	L2	Omo×T14	Omo	T14	2	3.24	28	2087.61	48.18	5.89	9.58	3.61	1.08	53.67	1.15	8.16	11.35	1.8	0.308	0.114	0.439	2.7	4.826
Y1	L2	Omo×Var	Omo	Var	2	3.49	37	2460.16	55.63	6.99	6.71	2.96	1.03	66.04	0.8	9.33	13.83	0.49	0.34	0.145	0.504	2.34	6.734
Y1	L2	T14	T14	T14	2	2.77	28	1362.97	52.53	6.36	7.25	4.11	1.12	62	1.02	8.37	10.73	2.06	0.228	0.104	0.345	2.19	3.247
Y1	L2	T14×Arm	T14	Arm	2	2.96	28	2427.88	56.18	4.94	9.48	2.59	0.97	58.72	1.48	10.35	10.41	0.48	0.349	0.127	0.495	2.75	5.72
Y1	L2	T14×Bak	T14	Bak	2	2.95	29	2550.06	57.49	5.74	6.32	2.77	1.05	49.15	1.26	8.05	11.5	1.54	0.335	0.138	0.492	2.43	5.83
Y1	L2	T14×Hek	T14	Hek	2	3.45	32	2341.33	45.06	6.29	8	3.46	0.93	50.78	0.41	9.66	13.31	2.54	0.313	0.156	0.488	2.01	5.18
Y1	L2	T14×Kho	T14	Kho	2	3.63	34	2692.35	59.04	5.2	7.12	3.26	1.13	62.32	1.73	7.25	14.61	1.43	0.435	0.15	0.608	2.9	5.405
Y1	L2	T14×May	T14	May	2	3.75	34	2715.66	59.23	7.06	7.32	1.49	1.12	66.08	1.75	7.62	11.97	0.16	0.34	0.123	0.482	2.76	6.081
Y1	L2	T14×Omo	T14	Omo	2	2.33	33	2422.24	55.97	6.56	9.32	3.3	1.04	59.78	0.72	10.41	11.02	1.13	0.269	0.102	0.386	2.64	5.01
Y1	L2	T14×Var	T14	Var	2	4.17	35	2225.38	68.14	6.83	7.76	2.92	1.03	48.16	1.15	9.93	11.26	2.24	0.376	0.131	0.527	2.87	6.267
Y1	L2	Var×Arm	Var	Arm	2	2.77	30	2654.58	71.9	6.47	7.29	2.52	0.95	62.8	1.55	11.63	13.09	0.51	0.424	0.18	0.628	2.36	7.787
Y1	L2	Var×Bak	Var	Bak	2	3.75	31	2125.19	60.2	6.28	7.51	3.05	1.15	60.72	0.8	8.91	9.41	1.44	0.343	0.12	0.482	2.86	5.865
Y1	L2	Var×Hek	Var	Hek	2	3.67	33	2279.73	52.15	5.98	6.9	2.75	0.98	54.93	0.84	10.86	9.09	1.17	0.357	0.124	0.5	2.88	6.289
Y1	L2	Var×Kho	Var	Kho	2	3.73	28	2239.47	60.37	5.85	8.59	1.64	1.07	70.18	1.88	9.16	10.65	2.43	0.37	0.127	0.517	2.91	5.603
Y1	L2	Var×May	Var	May	2	3.39	28	2447.75	51.72	7.56	8.54	1.77	1.2	65.07	0.75	7.94	8.1	2.34	0.389	0.189	0.601	2.06	6.11
Y1	L2	Var×Omo	Var	Omo	2	4.7	33	3286.69	69.13	4.65	8.43	4.49	1.15	53.63	1.09	12.94	14.71	1.73	0.595	0.143	0.768	4.16	8.989
Y1	L2	Var×T14	Var	T14	2	3.33	31	1960.08	55.34	5.65	8.66	2.6	1.06	55.32	1.13	10.72	11.16	1.76	0.335	0.116	0.469	2.89	5.093
Y1	L2	Varamin	Var	Var	2	3.29	31	2219.29	64.36	5.97	8.18	2.5	1.11	52.36	1.49	8.6	10.13	1.12	0.262	0.13	0.408	2.02	5.143
Y1	L2	Arm×Bak	Arm	Bak	3	4.07	37	2820.26	85.78	6.65	6.83	2.95	1.05	45.91	0.16	6.43	12.05	2.5	0.289	0.143	0.449	2.02	5.752
Y1	L2	Arm×Hek	Arm	Hek	3	3.32	32	2281.82	66.15	6.49	8.53	2.07	1.17	79.65	1.45	10.26	11.5	1.82	0.373	0.167	0.562	2.23	7.017
Y1	L2	Arm×Kho	Arm	Kho	3	3.89	34	2509.32	70.31	5.75	7.99	3.41	1.08	50.07	1.19	10.05	8.31	1.5	0.363	0.167	0.551	2.17	7.551
Y1	L2	Arm×May	Arm	May	3	3.94	36	2138.24	63.41	5.51	5.92	2.83	1.11	58.97	1.74	9.08	9.57	2.3	0.357	0.127	0.503	2.81	6.593
Y1	L2	Arm×Omo	Arm	Omo	3	3.79	28	2066.01	60.64	6.15	6.74	3.27	0.91	55.94	0.98	7.87	10.71	0.52	0.355	0.144	0.519	2.47	5.586
Y1	L2	Arm×T14	Arm	T14	3	3.92	26	2074.43	62.68	5.36	7.58	2.89	1.15	64.45	0.78	11.03	12.09	1.06	0.375	0.16	0.556	2.34	6.067
Y1	L2	Arm×Var	Arm	Var	3	4.47	35	2960.8	68.08	5.1	7.42	3.19	1.24	52.09	0.77	11.81	11.03	1.01	0.441	0.131	0.595	3.37	9.242
Y1	L2	Armaghan	Arm	Arm	3	3.28	38	2989.8	67.09	7.14	7.02	3.46	1.08	49.62	1.77	10.53	13.47	0.79	0.412	0.175	0.61	2.35	7.681
Y1	L2	Bak×Arm	Bak	Arm	3	3.1	31	2003.4	64.33	6.22	6.67	4.11	1.03	61.98	1.15	7.27	10.35	1.55	0.305	0.125	0.447	2.44	5.201
Y1	L2	Bak×Hek	Bak	Hek	3	3.72	28	2304.83	69.58	4.94	8.22	2.63	1.26	47.46	0.9	12.63	9.57	1.47	0.385	0.152	0.558	2.53	7.286
Y1	L2	Bak×Kho	Bak	Kho	3	3.61	27	1891.75	69.49	6.76	7.2	3.71	0.94	52.79	1.49	10.78	11.12	2.21	0.364	0.135	0.519	2.7	4.889
Y1	L2	Bak×May	Bak	May	3	3.04	33	1992.92	72.04	7.31	7.54	3.29	1.09	47.89	1.11	9.68	8.79	2.19	0.333	0.114	0.465	2.92	5.848
Y1	L2	Bak×Omo	Bak	Omo	3	2.99	29	2313.12	56.83	6.36	5.33	3.84	1.31	57.59	1.08	8.19	9.71	0.9	0.275	0.112	0.402	2.46	4.1
Y1	L2	Bak×T14	Bak	T14	3	3.55	35	2614.23	73.92	6.1	8.02	2.96	1.25	53.67	1.46	8.07	13.88	1.78	0.319	0.14	0.477	2.28	6.639
Y1	L2	Bak×Var	Bak	Var	3	3.74	33	2142.42	63.01	6.05	7.61	2.82	0.93	64.45	1.12	10.17	9.15	0.83	0.386	0.151	0.558	2.56	6.24
Y1	L2	Bakhtegan	Bak	Bak	3	3.05	39	2611.63	65.04	6.43	6.49	3.44	1.08	56.02	1.2	7.73	11.41	0.9	0.311	0.155	0.485	2.01	6.398
Y1	L2	Dr.Omomi	Omo	Omo	3	2.77	32	1544.19	42.16	7.35	9.14	3.71	1.19	52.74	0.86	10.84	10.71	1.24	0.283	0.099	0.397	2.86	4.652
Y1	L2	Hek×Arm	Hek	Arm	3	3.17	30	2273.79	66.17	6	8.23	4.73	1.06	48.58	1.1	10.16	12.29	1.9	0.371	0.164	0.556	2.26	6.542
Y1	L2	Hek×Bak	Hek	Bak	3	3.29	30	2745.82	61.71	7.21	8.33	1.8	1.04	56.34	1.53	10.74	8.71	1.48	0.357	0.14	0.517	2.55	7.3
Y1	L2	Hek×Kho	Hek	Kho	3	3.49	26	3141.3	49.39	6.23	7.36	3.33	1.23	79.08	1.43	10.23	9.55	0.75	0.418	0.185	0.627	2.26	7.824
Y1	L2	Hek×May	Hek	May	3	3.15	33	2855.81	52.66	5.79	9.04	2.3	1.12	50.45	0.86	9.59	9.83	1.19	0.366	0.123	0.509	2.98	6.4
Y1	L2	Hek×Omo	Hek	Omo	3	2.98	34	2417.34	71.71	6.01	9.17	3.31	1.16	61.45	1.56	6.74	10.8	0.8	0.285	0.12	0.421	2.38	5.451
Y1	L2	Hek×T14	Hek	T14	3	4.45	32	2748.05	71.39	6.4	8.69	4.37	1.11	51.32	0.78	13.32	14.99	1.07	0.532	0.209	0.771	2.55	9.403
Y1	L2	Hek×Var	Hek	Var	3	3.81	31	1987.19	66.83	5.77	7.44	3.74	1.23	60.35	0.49	8.93	14.73	1.71	0.369	0.142	0.531	2.6	5.693
Y1	L2	Hekmat	Hek	Hek	3	3.22	28	2707.97	62.56	6.76	7.94	1.45	1.08	39.42	1.17	8.86	9.52	0.86	0.316	0.129	0.463	2.45	5.266
Y1	L2	Kho×Arm	Kho	Arm	3	3.81	27	2119.65	67.55	6.56	8.04	4.22	1.07	57.9	1.13	10.32	10.28	0.52	0.369	0.149	0.539	2.48	6.196
Y1	L2	Kho×Bak	Kho	Bak	3	3.33	33	2061.2	73.46	6.27	6.39	3.22	1.02	66.13	1.75	8.59	11.36	1.55	0.318	0.13	0.466	2.45	5.463
Y1	L2	Kho×Hek	Kho	Hek	3	3.79	31	2018.83	52.9	5.86	6.25	1.71	0.93	49.8	0.45	8.85	11.44	1.36	0.316	0.12	0.453	2.63	6.129
Y1	L2	Kho×May	Kho	May	3	3.21	28	2414.45	70.91	6.54	7.02	4.1	0.86	58.65	1.42	8.44	12.02	1.4	0.298	0.128	0.443	2.33	5.048
Y1	L2	Kho×Omo	Kho	Omo	3	3.29	31	2161.81	59.71	5.97	8.63	3.93	1.22	51.99	1.23	10.57	11.74	1.84	0.313	0.136	0.467	2.3	5.635
Y1	L2	Kho×T14	Kho	T14	3	3.24	32	2564.6	61.21	5.38	5.94	2.47	1.08	56.31	1.5	9.66	14.55	1.53	0.33	0.131	0.479	2.52	5.868
Y1	L2	Kho×Var	Kho	Var	3	3.3	33	2219.03	67.05	6.23	7.19	3.63	1.13	56.81	1.14	9.5	11.57	1.47	0.342	0.134	0.495	2.55	6.376
Y1	L2	Khordad	Kho	Kho	3	3.73	29	2926.62	76.56	5.35	7.33	2.51	0.87	44.73	1.14	10.77	10.59	2.25	0.409	0.182	0.615	2.25	8.977
Y1	L2	May	May	May	3	4.08	28	2111.38	67.14	5.96	8.86	3.42	1.07	48.79	1.44	11.77	12.07	1.85	0.362	0.157	0.54	2.31	6.471
Y1	L2	May×Arm	May	Arm	3	3.69	38	2142.61	69.75	6.31	8.06	3.95	1	45.37	1.18	6.44	9.19	1.99	0.326	0.127	0.471	2.57	6.773
Y1	L2	May×Bak	May	Bak	3	3.6	27	1581.01	63.23	7.02	7.09	3.67	0.97	42.27	1.2	9.22	12.48	0.79	0.303	0.115	0.435	2.63	4.79
Y1	L2	May×Hek	May	Hek	3	3.22	30	1825.16	61.86	7.39	7.97	2.76	1.14	49.43	0.5	10.52	10.42	1.22	0.302	0.119	0.438	2.54	4.976
Y1	L2	May×Kho	May	Kho	3	3.03	30	2424.19	57.95	5.83	8	2.12	0.92	52.63	1.23	8.87	13.63	2.05	0.327	0.148	0.494	2.21	5.791
Y1	L2	May×Omo	May	Omo	3	3.46	32	2609.26	67.22	5.89	7.61	2.3	1.16	66.09	1.14	9.84	10.87	1.48	0.39	0.166	0.578	2.35	6.934
Y1	L2	May×T14	May	T14	3	3.53	33	2505.86	64.31	5.74	8.85	1.96	1.2	62.79	1.05	9.29	9.75	1.56	0.377	0.14	0.538	2.69	6.137
Y1	L2	May×Var	May	Var	3	2.76	35	1814.62	59.81	6.24	9.11	2.05	1.18	49.66	0.77	7.54	12.04	1.49	0.25	0.108	0.372	2.31	3.664
Y1	L2	Omo×Arm	Omo	Arm	3	2.81	29	2691.34	67.62	6.69	9.39	4.26	1.07	57.12	0.79	8.4	10.17	1.91	0.32	0.129	0.467	2.48	6.238
Y1	L2	Omo×Bak	Omo	Bak	3	3.19	34	1988.77	51.58	6.89	6.12	2.73	0.91	57.84	1.42	10.77	12.04	1.79	0.34	0.124	0.483	2.74	4.986
Y1	L2	Omo×Hek	Omo	Hek	3	3.8	29	2022.51	52.67	6.12	6.95	2.5	1.13	57.61	0.76	9.11	10.99	2.05	0.385	0.176	0.583	2.19	5.689
Y1	L2	Omo×Kho	Omo	Kho	3	3.8	34	2346.17	68.31	6.33	9.2	3.07	1.22	55.3	1.49	8.37	11.53	1.5	0.343	0.131	0.493	2.62	6.756
Y1	L2	Omo×May	Omo	May	3	3.02	29	2618.19	41.5	5.49	6.84	2.26	0.97	60.82	0.8	7.46	11.68	1.8	0.32	0.149	0.488	2.15	5.384
Y1	L2	Omo×T14	Omo	T14	3	3.46	30	2326.68	54.18	6.44	7.08	3.19	1.06	52.33	1.11	9.84	10.65	1.84	0.274	0.122	0.412	2.25	5.714
Y1	L2	Omo×Var	Omo	Var	3	3.51	37	2048.89	60.37	6.68	7.63	3.17	1.07	61.3	0.8	10.67	12.17	0.48	0.358	0.141	0.519	2.54	6.482
Y1	L2	T14	T14	T14	3	2.72	30	1532.27	51.28	7.31	8.09	3.02	1.08	56.66	1.24	7.63	9.94	2.25	0.222	0.09	0.324	2.47	3.265
Y1	L2	T14×Arm	T14	Arm	3	3.34	26	2353.07	54.34	5.73	6.86	2.54	1.16	60.61	1.46	8.99	10.26	0.5	0.285	0.149	0.451	1.91	5.862
Y1	L2	T14×Bak	T14	Bak	3	3.25	29	2659.46	61.09	6.59	5.34	2.7	0.95	54.19	1.01	9.28	11.17	1.43	0.331	0.138	0.488	2.4	5.954
Y1	L2	T14×Hek	T14	Hek	3	3.35	30	2566.29	60.03	5.71	8.34	3.68	1.2	53.88	0.53	9.01	14.69	2.44	0.337	0.166	0.523	2.03	5.926
Y1	L2	T14×Kho	T14	Kho	3	3.67	30	2538.13	61.38	5.47	8.22	3.21	0.91	50.35	1.87	8.75	12.06	1.54	0.343	0.138	0.5	2.49	6.091
Y1	L2	T14×May	T14	May	3	3.55	34	2184.34	68.48	6.28	8.02	1.64	1.15	55.92	1.85	9.04	9.37	0.15	0.298	0.139	0.454	2.14	6.155
Y1	L2	T14×Omo	T14	Omo	3	2.37	31	2472.91	54.66	5.44	9.02	3.17	1.16	58.22	0.88	8.25	10.32	1.17	0.303	0.126	0.446	2.4	4.834
Y1	L2	T14×Var	T14	Var	3	3.93	33	2093.67	67.31	6.5	7.24	2.88	1.07	56.5	1.11	8.74	11.4	2.06	0.352	0.125	0.496	2.82	6.849
Y1	L2	Var×Arm	Var	Arm	3	3.03	34	3111.14	63.4	5.86	6.37	1.61	1.11	62.53	1.38	11.03	13.58	0.46	0.342	0.174	0.537	1.97	6.597
Y1	L2	Var×Bak	Var	Bak	3	3.69	31	2379.57	69.78	6.06	6.49	2.75	1.12	56.61	0.8	7.75	7.93	1.53	0.343	0.11	0.471	3.12	5.679
Y1	L2	Var×Hek	Var	Hek	3	3.83	35	2424.08	64.55	6.02	8.1	2.72	1.15	64.4	0.76	11.14	10.91	1.14	0.413	0.146	0.581	2.83	7.439
Y1	L2	Var×Kho	Var	Kho	3	3.57	30	1803.39	71.32	6.15	7.41	2.16	1.07	63.15	1.72	9.51	12.68	1.88	0.324	0.129	0.471	2.51	5.985
Y1	L2	Var×May	Var	May	3	3.11	30	3033.21	56.83	7.44	8.8	1.69	1	56.26	0.85	10.06	8.56	1.97	0.357	0.149	0.526	2.4	6.878
Y1	L2	Var×Omo	Var	Omo	3	4.82	35	2789.5	59.76	7.35	8.23	4.64	0.95	57.03	1.18	12.4	13.96	1.91	0.571	0.165	0.765	3.46	10.213
Y1	L2	Var×T14	Var	T14	3	3.37	25	1963.54	56.69	8.01	9	2.86	1.27	53.35	1.14	7.95	11.5	1.88	0.317	0.136	0.471	2.33	4.925
Y1	L2	Varamin	Var	Var	3	3.21	37	2452.14	58.4	5.37	7.16	1.97	1.12	50.97	1.45	7.4	10.53	1.19	0.298	0.122	0.437	2.44	5.351
Y2	L2	Arm×Bak	Arm	Bak	1	4.3	31	2250	70.4976	6.16667	9.16667	3.4	1.08333	57	1.46667	12.3333	11	1.15333	0.314	0.123	0.454	2.55	5.772
Y2	L2	Arm×Hek	Arm	Hek	1	3.25	29	2002.38	76.3784	7	6.66667	3.56667	1.13333	50	1.13333	8.33333	10.6667	0.82	0.374	0.132	0.526	2.83	6.52
Y2	L2	Arm×Kho	Arm	Kho	1	3.65	29	2497.62	67.1086	6.5	6.5	2.73333	1.06667	56.3333	0.466667	11.3333	11.3333	0.153333	0.391	0.163	0.576	2.4	7.986
Y2	L2	Arm×May	Arm	May	1	2.35	31	2197.62	73.1738	6.66667	8	3.06667	1.1	61.6667	1.13333	11.3333	8.66667	1.15333	0.377	0.14	0.538	2.69	6.624
Y2	L2	Arm×Omo	Arm	Omo	1	2.45	30	2261.9	61.7331	6.5	10.3333	2.9	1.06667	55	0.8	10	9.33333	0.82	0.334	0.136	0.489	2.46	6.208
Y2	L2	Arm×T14	Arm	T14	1	2.95	29	2209.52	63.4231	5.66667	7.5	3.73333	1.06667	61.3333	0.8	10.3333	11.3333	1.82	0.349	0.128	0.496	2.73	6.27
Y2	L2	Arm×Var	Arm	Var	1	3.95	29	2592.86	64.0239	6.66667	6	3.33333	1.11667	50.6667	1.13333	12.3333	12.3333	1.48667	0.434	0.139	0.596	3.12	9.841
Y2	L2	Armaghan	Arm	Arm	1	2.8	36	2126.19	77.5292	6.16667	7.66667	3.23333	1.1	58.3333	1.13333	11	9.33333	2.48667	0.41	0.188	0.622	2.18	7.207
Y2	L2	Bak×Arm	Bak	Arm	1	3	30	2092.86	76.0952	6.33333	8.66667	1.73333	1.1	52.3333	1.8	10	13.6667	2.48667	0.293	0.107	0.416	2.74	4.645
Y2	L2	Bak×Hek	Bak	Hek	1	3.65	29	1973.81	61.8554	5.66667	7.66667	3.23333	1.2	53	1.46667	11	11	0.82	0.415	0.166	0.604	2.5	7.112
Y2	L2	Bak×Kho	Bak	Kho	1	3.1	31	2304.76	61.8783	6.5	8.5	4.06667	1.06667	51.6667	1.13333	10.3333	13.6667	1.15333	0.334	0.14	0.493	2.39	6.434
Y2	L2	Bak×May	Bak	May	1	3.4	29	2309.52	55.9336	6.5	8	2.56667	0.916667	56	0.8	13.3333	12.6667	1.15333	0.323	0.148	0.49	2.18	4.577
Y2	L2	Bak×Omo	Bak	Omo	1	3.1	31	2066.67	58.084	7.33333	7.33333	2.73333	1.06667	50	0.8	11	10	0.486667	0.254	0.115	0.384	2.21	4.627
Y2	L2	Bak×T14	Bak	T14	1	3.15	32	1969.05	55.4094	6.16667	8.66667	3.4	1.03333	62	1.13333	12	10	1.48667	0.331	0.147	0.497	2.25	6.105
Y2	L2	Bak×Var	Bak	Var	1	3.05	29	2314.29	71.0114	6.5	8.33333	2.9	1.06667	59.6667	1.13333	12	9	1.15333	0.338	0.144	0.501	2.35	5.832
Y2	L2	Bakhtegan	Bak	Bak	1	3.3	29	2790.48	55.5805	6.33333	8	2.73333	1.13333	49	0.8	10.6667	10	0.82	0.322	0.135	0.475	2.39	6.213
Y2	L2	Dr.Omomi	Omo	Omo	1	3.15	36	926.19	45.1459	7.33333	7.66667	2.9	1.01667	60.6667	0.8	11	11	1.48667	0.258	0.107	0.38	2.41	4.29
Y2	L2	Hek×Arm	Hek	Arm	1	4.25	29	2442.86	74.1261	6.33333	7.83333	2.73333	1.03333	64.6667	2.13333	10	13.6667	1.48667	0.348	0.148	0.516	2.35	5.758
Y2	L2	Hek×Bak	Hek	Bak	1	3.75	30	2533.33	59.2167	6.23333	7	2.73333	1.06667	50	1.13333	10.3333	13.6667	1.48667	0.354	0.154	0.528	2.3	6.616
Y2	L2	Hek×Kho	Hek	Kho	1	4.05	28	2373.81	66.5476	7	7.83333	1.9	1.16667	64.3333	1.13333	12	13.6667	2.82	0.375	0.187	0.584	2.01	7.327
Y2	L2	Hek×May	Hek	May	1	3.3	30	2059.52	63.9642	6	7.5	3.56667	0.9	60	1.46667	10	11	1.82	0.38	0.132	0.532	2.88	6.208
Y2	L2	Hek×Omo	Hek	Omo	1	3.15	31	2354.76	65.3812	6.33333	9.33333	2.56667	1.08333	61.3333	1.46667	13	10.3333	0.486667	0.294	0.114	0.424	2.58	5.448
Y2	L2	Hek×T14	Hek	T14	1	4.2	32	2823.81	58.98	6.83333	8.66667	3.73333	0.816667	58.3333	0.8	12.3333	13.3333	2.15333	0.488	0.18	0.695	2.71	9.164
Y2	L2	Hek×Var	Hek	Var	1	3	32	2338.1	65.5422	6.66667	8.66667	3.06667	1.05	52.6667	1.13333	10.6667	12.6667	0.82	0.326	0.133	0.477	2.45	6.236
Y2	L2	Hekmat	Hek	Hek	1	2.5	30	2461.9	75.6386	6.5	8.33333	3.23333	1.1	60.6667	0.8	11.3333	10.3333	2.15333	0.345	0.143	0.508	2.41	6.418
Y2	L2	Kho×Arm	Kho	Arm	1	4.2	31	2261.9	69.9536	5.66667	6.83333	1.73333	1.06667	50	2.13333	13.3333	10	1.82	0.367	0.159	0.547	2.31	6.398
Y2	L2	Kho×Bak	Kho	Bak	1	3.3	29	2709.52	69.1617	6.66667	7.83333	4.23333	1.03333	53.6667	1.8	11.3333	14	2.15333	0.345	0.139	0.503	2.48	5.81
Y2	L2	Kho×Hek	Kho	Hek	1	3.75	32	2300	77.5238	8.33333	9	4.23333	1.2	51.6667	1.13333	12.3333	8.66667	1.48667	0.354	0.154	0.528	2.3	6.257
Y2	L2	Kho×May	Kho	May	1	2.9	29	2390.48	82.375	5.83333	7	3.06667	1.1	56.6667	1.46667	10.6667	8.33333	1.48667	0.329	0.14	0.488	2.35	5.113
Y2	L2	Kho×Omo	Kho	Omo	1	3.5	26	2145.24	72.1117	6.33333	9	2.73333	1.13333	55.6667	1.13333	10.3333	10.3333	2.15333	0.323	0.127	0.468	2.54	6.022
Y2	L2	Kho×T14	Kho	T14	1	4.05	28	2016.67	66.8507	6.16667	7.16667	3.06667	1.11667	52	1.8	10.6667	11.6667	1.48667	0.367	0.167	0.555	2.2	6.363
Y2	L2	Kho×Var	Kho	Var	1	3.45	31	2171.43	79.5628	5.83333	7.83333	3.06667	1.03333	55.6667	0.8	10.6667	12.3333	1.15333	0.329	0.16	0.509	2.06	5.7
Y2	L2	Khordad	Kho	Kho	1	3.25	32	2121.43	77.4872	5.83333	7.16667	2.9	1.08333	50.3333	0.466667	10.6667	9	1.48667	0.397	0.16	0.579	2.48	7.742
Y2	L2	May	May	May	1	4.1	35	2214.29	75.1062	5.83333	7.66667	3.23333	1.06667	56.6667	1.46667	8	12	1.82	0.344	0.162	0.526	2.12	7.259
Y2	L2	May×Arm	May	Arm	1	2.4	27	2057.14	72.6835	5.5	6.83333	2.56667	1.06667	58	0.8	12.3333	11	1.48667	0.336	0.155	0.511	2.17	5.975
Y2	L2	May×Bak	May	Bak	1	3.5	29	2557.14	60.6506	6.66667	7	2.23333	1.16667	54.6667	0.8	11.3333	9.33333	2.15333	0.285	0.106	0.407	2.69	4.645
Y2	L2	May×Hek	May	Hek	1	3.65	29	2002.38	61.027	6.33333	7.83333	2.9	1.05	50.3333	1.46667	13.3333	11	2.15333	0.3	0.124	0.441	2.42	5.037
Y2	L2	May×Kho	May	Kho	1	3.45	32	2607.14	67.4305	5.83333	7.5	3.23333	1.13333	51.3333	1.13333	11.6667	10.6667	2.15333	0.326	0.148	0.493	2.2	5.612
Y2	L2	May×Omo	May	Omo	1	3	34	2033.33	63.1584	5.5	8.66667	2.56667	1.13333	55	0.8	11.6667	11	2.48667	0.37	0.146	0.537	2.53	7.397
Y2	L2	May×T14	May	T14	1	3.1	38	1971.43	66.2018	6.33333	8	2.56667	1.1	57.3333	0.8	12.6667	12.3333	0.82	0.365	0.138	0.523	2.64	6.487
Y2	L2	May×Var	May	Var	1	3.15	30	2473.81	62.3811	6.5	6.83333	3.06667	1.03333	62.6667	1.13333	12.6667	10.6667	2.15333	0.286	0.117	0.419	2.44	4.224
Y2	L2	Omo×Arm	Omo	Arm	1	3.65	31	2397.62	56.0202	5.83333	7.83333	3.4	1	53.6667	0.466667	10.3333	11.3333	1.82	0.297	0.112	0.425	2.65	4.995
Y2	L2	Omo×Bak	Omo	Bak	1	3.4	27	2200	65.2619	5.33333	6.83333	5.06667	1.06667	60	1.46667	10.6667	10.6667	1.15333	0.304	0.143	0.465	2.13	5.736
Y2	L2	Omo×Hek	Omo	Hek	1	3.1	32	1938.1	63.9243	6.83333	8	4.06667	1.13333	57.6667	0.8	10	10.6667	2.15333	0.371	0.145	0.537	2.56	5.886
Y2	L2	Omo×Kho	Omo	Kho	1	3	29	2300	57.0476	6.16667	7	2.06667	1.13333	53.6667	1.46667	11.6667	8.66667	2.15333	0.365	0.136	0.521	2.68	6.73
Y2	L2	Omo×May	Omo	May	1	2.6	32	2409.52	58.4015	5.83333	9.33333	4.06667	1.06667	65	0.8	10	12.6667	2.15333	0.304	0.138	0.46	2.2	5.75
Y2	L2	Omo×T14	Omo	T14	1	2.4	28	2140.48	54.765	6.33333	6.66667	2.73333	1.01667	63	0.466667	10.3333	12	2.15333	0.323	0.124	0.465	2.6	5.223
Y2	L2	Omo×Var	Omo	Var	1	3.9	29	2588.1	52.4833	6.66667	6	2.73333	1.1	56.3333	1.13333	10.3333	14.6667	2.15333	0.363	0.156	0.54	2.33	6.003
Y2	L2	T14	T14	T14	1	3	30	1145.24	46.6726	7	7.16667	2.06667	1	59.6667	0.8	10.6667	13.6667	2.15333	0.234	0.095	0.342	2.46	3.38
Y2	L2	T14×Arm	T14	Arm	1	3.6	36	2271.43	71.1239	6.16667	9	2.4	1.13333	57.6667	1.13333	9	12.3333	1.82	0.323	0.14	0.482	2.31	5.61
Y2	L2	T14×Bak	T14	Bak	1	3.25	29	2197.62	55.1003	6.16667	8.33333	3.56667	1.11667	59.3333	1.46667	11.6667	10	0.486667	0.314	0.133	0.465	2.36	5.833
Y2	L2	T14×Hek	T14	Hek	1	3.9	30	2652.38	67.9499	5.66667	8.66667	2.9	1.05	56.3333	1.13333	11.6667	13	-0.18	0.343	0.148	0.511	2.32	6
Y2	L2	T14×Kho	T14	Kho	1	3.05	27	2409.52	59.2226	6.83333	8.83333	3.73333	1.11667	53.6667	1.13333	10	13	0.82	0.378	0.154	0.553	2.45	6.9
Y2	L2	T14×May	T14	May	1	2.9	29	2045.24	56.2389	5.33333	9.66667	3.9	1.13333	53.6667	1.8	9.33333	10.3333	0.486667	0.335	0.146	0.5	2.29	6.038
Y2	L2	T14×Omo	T14	Omo	1	3.1	29	2278.57	55.6994	5.5	8	2.56667	1.1	54	0.8	10.3333	11.3333	1.82	0.293	0.119	0.428	2.46	4.572
Y2	L2	T14×Var	T14	Var	1	3.4	27	2676.19	62.404	6.23333	7.5	4.06667	1.1	60	1.46667	9.66667	12.3333	1.48667	0.361	0.152	0.534	2.38	6.495
Y2	L2	Var×Arm	Var	Arm	1	3.2	31	2195.24	71.6581	6.33333	7.66667	3.06667	1.13333	55	0.466667	12	9	1.48667	0.362	0.173	0.556	2.09	7.395
Y2	L2	Var×Bak	Var	Bak	1	3.1	34	2519.05	69.979	6.16667	7.5	2.9	1.06667	55	1.46667	10.3333	8	1.82	0.34	0.155	0.515	2.19	6.242
Y2	L2	Var×Hek	Var	Hek	1	4.2	35	2423.81	78.2721	5.83333	7.66667	2.06667	1.15	49.6667	1.46667	11.6667	12	1.15333	0.394	0.176	0.593	2.24	7.409
Y2	L2	Var×Kho	Var	Kho	1	2.9	32	2461.9	80.1109	6.5	7.16667	2.73333	1.05	51	0.8	10.3333	9.66667	1.48667	0.323	0.138	0.479	2.34	5.755
Y2	L2	Var×May	Var	May	1	3.5	29	2261.9	73.4352	6.5	9.33333	4.23333	1.01667	61	1.13333	10.3333	11.3333	1.48667	0.359	0.145	0.524	2.48	6.732
Y2	L2	Var×Omo	Var	Omo	1	4.45	32	2726.19	56.7831	7.66667	6.5	4.06667	1.11667	54	1.8	12.6667	13.3333	1.48667	0.485	0.148	0.658	3.28	9.527
Y2	L2	Var×T14	Var	T14	1	3.65	28	2378.57	70.2992	5.83333	8.33333	3.4	0.95	64	0.8	11.6667	12.3333	1.15333	0.303	0.141	0.462	2.15	5.226
Y2	L2	Varamin	Var	Var	1	2.6	30	2192.86	56.209	7.33333	7	2.9	1.2	52	1.46667	11.3333	13.6667	2.15333	0.297	0.138	0.452	2.15	4.777
Y2	L2	Arm×Bak	Arm	Bak	2	4.41	31	2216.9	74.37	6.5	7.52	3.59	0.97	52.14	1.43	12.19	10.65	1.09	0.309	0.118	0.444	2.62	5.912
Y2	L2	Arm×Hek	Arm	Hek	2	3.11	30	2003.38	74.4	7.24	6.51	3.62	1.17	44.61	1.03	9.12	10.58	0.89	0.357	0.143	0.52	2.5	6.557
Y2	L2	Arm×Kho	Arm	Kho	2	3.91	30	2600.63	69.69	6.97	6.25	2.43	1.14	54.67	0.55	11.19	10.77	0.11	0.38	0.16	0.562	2.38	7.894
Y2	L2	Arm×May	Arm	May	2	2.23	30	2042.17	74.85	6.23	7.69	2.84	1.22	60.34	1.13	11.45	9.85	1.22	0.384	0.145	0.55	2.65	6.453
Y2	L2	Arm×Omo	Arm	Omo	2	2.55	30	2239.16	62.19	6.12	9.24	2.71	1.04	55.1	0.71	9.73	9.54	0.8	0.342	0.131	0.492	2.61	6.188
Y2	L2	Arm×T14	Arm	T14	2	2.71	29	2010.01	61.32	5.17	7.56	3.62	1.12	64.51	0.78	9.85	12.25	1.74	0.325	0.13	0.473	2.5	5.789
Y2	L2	Arm×Var	Arm	Var	2	4	30	2644.64	67.92	7.28	6.09	3.92	1.17	53.22	1.06	12.73	12.02	1.41	0.401	0.138	0.561	2.91	9.616
Y2	L2	Armaghan	Arm	Arm	2	2.81	36	2054.04	82.24	6.95	8.49	3.81	1.04	57.9	1.14	10.47	10.36	2.4	0.389	0.192	0.604	2.03	6.728
Y2	L2	Bak×Arm	Bak	Arm	2	2.95	30	1902.11	78.17	6.96	8.81	1.59	1	57.71	1.8	9.74	14.59	2.39	0.28	0.109	0.405	2.57	4.971
Y2	L2	Bak×Hek	Bak	Hek	2	3.63	30	1913.2	63.95	6.27	7.74	3.85	1.31	56.12	1.55	12.58	11.06	0.75	0.456	0.156	0.636	2.92	6.537
Y2	L2	Bak×Kho	Bak	Kho	2	3.24	31	2360.08	69.8	6.97	7.81	3.95	1.09	49.62	1.14	11.07	13.71	1.11	0.333	0.14	0.492	2.38	6.643
Y2	L2	Bak×May	Bak	May	2	3.47	29	1952.13	56.18	7.12	7.51	2.39	0.87	55.83	0.82	13.5	13.24	1.1	0.317	0.145	0.48	2.19	4.634
Y2	L2	Bak×Omo	Bak	Omo	2	2.99	29	1980.75	60.13	7.39	7.52	2.84	1.09	44.04	0.74	10.88	10.36	0.44	0.256	0.11	0.381	2.33	4.533
Y2	L2	Bak×T14	Bak	T14	2	3.27	32	1790.15	52.8	5.38	8.1	3.97	1.06	58.56	1.32	12.4	10.49	1.39	0.34	0.142	0.501	2.39	6.096
Y2	L2	Bak×Var	Bak	Var	2	2.92	27	2113.83	84.62	6.5	9.87	3.2	1.29	65.59	1.16	10.92	9.38	1.2	0.361	0.151	0.532	2.39	5.39
Y2	L2	Bakhtegan	Bak	Bak	2	3.36	27	2695.3	51.76	6.66	7.56	3.01	0.99	50.97	0.89	11.43	9.55	0.8	0.348	0.129	0.496	2.7	5.964
Y2	L2	Dr.Omomi	Omo	Omo	2	3.43	36	911.05	43.9	6.61	7.12	3	0.98	68.77	0.75	11.66	10.81	1.62	0.245	0.111	0.37	2.21	4.402
Y2	L2	Hek×Arm	Hek	Arm	2	4.13	27	2539.65	78.35	5.83	7.79	2.54	1.03	60.61	2.16	9.62	15.97	1.49	0.342	0.141	0.502	2.43	5.728
Y2	L2	Hek×Bak	Hek	Bak	2	4.02	29	2606.15	66.76	6.4	6.46	2.54	1.1	53.7	1.11	9.73	13.17	1.48	0.344	0.148	0.512	2.32	7.003
Y2	L2	Hek×Kho	Hek	Kho	2	4.04	26	2323.71	71.44	7.22	6.37	1.93	1.26	58.1	1.2	11.73	15.11	2.96	0.398	0.198	0.62	2.01	7.601
Y2	L2	Hek×May	Hek	May	2	3.21	31	2215.98	57.49	6.15	7.93	3.52	0.84	60.61	1.42	10.22	10.38	1.76	0.385	0.134	0.54	2.87	5.892
Y2	L2	Hek×Omo	Hek	Omo	2	3.2	30	2400.85	63.75	6.22	9.07	2.59	1.04	66.53	1.42	13.52	10.15	0.48	0.278	0.111	0.405	2.5	5.52
Y2	L2	Hek×T14	Hek	T14	2	4.07	33	3172	57.49	7.15	8.82	3.5	0.87	60.04	0.77	13.53	12.74	2.3	0.451	0.192	0.669	2.35	8.453
Y2	L2	Hek×Var	Hek	Var	2	2.84	32	2332.63	68.94	7.09	9.67	2.83	1.11	55.97	1.13	11.43	11.08	0.79	0.341	0.134	0.494	2.54	6.183
Y2	L2	Hekmat	Hek	Hek	2	2.43	32	2160.17	77.04	7.33	8.29	2.73	1.25	60.43	0.89	10.76	9.29	2.01	0.354	0.143	0.517	2.48	6.476
Y2	L2	Kho×Arm	Kho	Arm	2	4.12	32	2093.8	74.35	5.06	7.81	1.54	0.97	50.84	2.09	13.47	10.85	1.78	0.383	0.162	0.567	2.36	6.893
Y2	L2	Kho×Bak	Kho	Bak	2	3.32	27	2523.86	74.24	6.46	7.9	4.04	1.03	51.71	1.85	11.62	14.68	2.1	0.337	0.134	0.49	2.51	6.354
Y2	L2	Kho×Hek	Kho	Hek	2	3.99	32	2495.51	79.06	8.42	9.81	4.07	1.12	60.15	1.08	12.63	9.13	1.38	0.365	0.15	0.536	2.43	6.656
Y2	L2	Kho×May	Kho	May	2	2.78	27	2381.74	83.58	5.81	7.45	3.1	1.27	66.78	1.36	10.2	8.89	1.51	0.325	0.141	0.485	2.3	5.136
Y2	L2	Kho×Omo	Kho	Omo	2	3.55	26	2280.1	75.53	5.87	10.12	2.78	1.07	47.66	1	11.13	10.63	2.22	0.317	0.124	0.459	2.56	6.174
Y2	L2	Kho×T14	Kho	T14	2	4.25	26	2338.14	65.48	5.87	5.6	2.61	1.05	53.48	1.93	11.1	10.84	1.48	0.354	0.177	0.552	2	6.384
Y2	L2	Kho×Var	Kho	Var	2	3.24	32	2247.47	76.06	5.56	7.83	2.84	1	57.25	0.79	9.59	12.1	1.08	0.323	0.16	0.502	2.02	6.08
Y2	L2	Khordad	Kho	Kho	2	3.03	32	2269.05	60.51	5.64	6.41	2.84	1.12	55.94	0.4	9.92	8.95	1.37	0.39	0.16	0.572	2.44	7.467
Y2	L2	May	May	May	2	4.29	36	2400	73.8	5.41	7.57	3.28	1.2	60.51	1.67	7.99	11.77	1.92	0.359	0.174	0.554	2.06	7.789
Y2	L2	May×Arm	May	Arm	2	2.61	28	1914.06	71.79	5.11	6.06	2.81	1.03	64.88	0.79	11.61	12.09	1.41	0.331	0.14	0.49	2.36	5.777
Y2	L2	May×Bak	May	Bak	2	3.4	29	2772.39	68.89	7.45	7.4	2.92	1.19	44.18	0.77	11.01	9.5	2.08	0.281	0.108	0.405	2.6	4.439
Y2	L2	May×Hek	May	Hek	2	3.6	29	1923.71	60.02	7.19	7.19	3.09	0.9	56.39	1.39	11.76	11.35	2.13	0.308	0.131	0.457	2.35	5.579
Y2	L2	May×Kho	May	Kho	2	3.43	34	2273.74	51.76	5.3	6.89	3.39	1.14	58.85	1.2	11.31	9.97	2.19	0.334	0.16	0.514	2.09	5.777
Y2	L2	May×Omo	May	Omo	2	3.04	35	2192.73	62.5	4.99	9.6	2.88	1.11	50.34	0.86	12.02	12.66	2.46	0.351	0.133	0.503	2.64	7.188
Y2	L2	May×T14	May	T14	2	3.2	36	2014.08	63.86	7.77	7.79	2.48	1.1	58.15	0.87	13.04	12.81	0.85	0.333	0.136	0.488	2.45	6.1
Y2	L2	May×Var	May	Var	2	3.06	30	2874.11	64.5	7.58	6.6	2.94	1	66.76	1.2	13.28	10.7	2.26	0.292	0.122	0.431	2.39	4.248
Y2	L2	Omo×Arm	Omo	Arm	2	3.74	30	2540.17	60.4	6.36	7.85	3.45	1.08	58.91	0.47	9.8	11.19	1.96	0.273	0.116	0.405	2.35	4.919
Y2	L2	Omo×Bak	Omo	Bak	2	3.48	27	2084.72	67.29	4.73	7.64	5.4	0.86	59.43	1.52	11.26	11.76	1.01	0.302	0.154	0.474	1.96	5.702
Y2	L2	Omo×Hek	Omo	Hek	2	3.01	31	1822.54	56.81	6.48	7.84	4.26	1.11	54.23	0.7	9.74	11.37	2.09	0.364	0.153	0.538	2.38	5.794
Y2	L2	Omo×Kho	Omo	Kho	2	2.89	30	2505.04	58.01	6.2	6.22	1.95	1.05	44.95	1.52	11.83	8.56	2.08	0.37	0.128	0.518	2.89	7.039
Y2	L2	Omo×May	Omo	May	2	2.52	31	2298.94	59.36	5.82	9.07	3.94	1.16	72.38	0.84	9.71	14.37	2.03	0.311	0.135	0.464	2.3	5.832
Y2	L2	Omo×T14	Omo	T14	2	2.56	29	1997.76	58.14	6.06	6.71	3.02	0.95	68.6	0.48	10.39	11.21	2.47	0.338	0.121	0.477	2.79	5.004
Y2	L2	Omo×Var	Omo	Var	2	4.13	29	2643.76	53.5	5.99	5.59	2.78	1.38	51.87	1.12	10.76	14.44	2.07	0.367	0.171	0.56	2.15	6.106
Y2	L2	T14	T14	T14	2	2.98	30	1166.58	49.98	7.1	6.53	1.98	1.05	57.08	0.8	11.12	13.88	2.06	0.24	0.092	0.345	2.61	3.571
Y2	L2	T14×Arm	T14	Arm	2	3.55	37	2213.56	75.32	6.63	9.01	2.3	1.08	61.49	1.12	9.05	11.27	1.85	0.321	0.138	0.477	2.33	5.533
Y2	L2	T14×Bak	T14	Bak	2	3.32	28	2134.31	56.02	6.61	8.55	3.36	1.1	52.62	1.6	12.35	10.2	0.54	0.283	0.128	0.427	2.21	6.285
Y2	L2	T14×Hek	T14	Hek	2	4.04	32	2410.6	68.13	5.93	8.17	3.02	1.09	63.98	1.17	11.56	12.42	-0.18	0.332	0.142	0.493	2.34	6.08
Y2	L2	T14×Kho	T14	Kho	2	3.29	29	2560.14	59.22	6.56	9.15	4.42	1.07	50.6	1.19	9.8	13.71	0.85	0.374	0.158	0.553	2.37	6.96
Y2	L2	T14×May	T14	May	2	2.96	28	2070.37	50.5	5.48	10.36	3.58	0.96	47.43	1.78	10.68	11.12	0.46	0.351	0.155	0.526	2.26	6.422
Y2	L2	T14×Omo	T14	Omo	2	3.25	29	2310.95	51.91	4.91	7.78	2.6	1.01	55.89	0.93	9.51	10.78	1.81	0.279	0.114	0.409	2.45	4.839
Y2	L2	T14×Var	T14	Var	2	3.3	28	2933.35	52.83	5.84	6.02	3.67	1.06	57.95	1.52	10.26	11.67	1.6	0.36	0.152	0.532	2.37	5.831
Y2	L2	Var×Arm	Var	Arm	2	3.05	32	1872.59	75.92	6.47	7.55	3.15	1.16	53.33	0.46	11.89	9.05	1.62	0.385	0.174	0.581	2.21	8.154
Y2	L2	Var×Bak	Var	Bak	2	3.08	35	2558.11	69.32	6.34	8.74	2.92	1.12	60.1	1.47	10.14	7.59	2	0.339	0.163	0.522	2.08	6.869
Y2	L2	Var×Hek	Var	Hek	2	4.39	36	2469.53	67.14	5.87	6.66	2.09	1.15	52.49	1.51	12.74	12.48	1.17	0.439	0.189	0.653	2.32	7.659
Y2	L2	Var×Kho	Var	Kho	2	2.85	31	2398.57	83.07	6.5	7.64	2.68	0.99	50.92	0.78	10.36	10.34	1.47	0.298	0.126	0.441	2.37	5.269
Y2	L2	Var×May	Var	May	2	3.35	31	2068.86	73.39	6.24	10.46	4.1	1.13	65.67	1.06	10.46	10.7	1.47	0.371	0.148	0.54	2.51	6.793
Y2	L2	Var×Omo	Var	Omo	2	4.63	32	2856.17	48.49	6.87	6.05	4.44	1.12	58.19	1.79	12.58	12	1.54	0.486	0.163	0.675	2.98	9.694
Y2	L2	Var×T14	Var	T14	2	3.33	26	2600.95	77.86	6.16	7.44	3.46	0.79	61.8	0.84	12.25	11.21	1.19	0.278	0.135	0.43	2.06	4.687
Y2	L2	Varamin	Var	Var	2	2.47	29	2165.84	53.14	7.42	6.63	2.4	1.12	57.81	1.49	11.4	12.72	2.03	0.297	0.152	0.467	1.95	4.809
Y2	L2	Arm×Bak	Arm	Bak	3	4.19	31	2283.1	66.62	5.84	10.82	3.21	1.19	61.86	1.51	12.48	11.35	1.22	0.319	0.128	0.465	2.49	5.632
Y2	L2	Arm×Hek	Arm	Hek	3	3.39	28	2001.38	78.35	6.76	6.83	3.51	1.1	55.39	1.24	7.55	10.75	0.75	0.391	0.121	0.532	3.23	6.483
Y2	L2	Arm×Kho	Arm	Kho	3	3.39	28	2394.61	64.52	6.03	6.75	3.03	0.99	58	0.38	11.48	11.89	0.2	0.402	0.166	0.591	2.42	8.078
Y2	L2	Arm×May	Arm	May	3	2.47	32	2353.07	71.49	7.11	8.31	3.29	0.98	62.99	1.13	11.22	7.49	1.09	0.37	0.135	0.525	2.74	6.795
Y2	L2	Arm×Omo	Arm	Omo	3	2.35	30	2284.65	61.27	6.88	11.42	3.09	1.09	54.9	0.89	10.27	9.12	0.84	0.326	0.141	0.486	2.31	6.228
Y2	L2	Arm×T14	Arm	T14	3	3.19	29	2409.03	65.53	6.16	7.44	3.85	1.01	58.15	0.82	10.82	10.42	1.9	0.373	0.126	0.519	2.96	6.751
Y2	L2	Arm×Var	Arm	Var	3	3.9	28	2541.08	60.13	6.05	5.91	2.75	1.06	48.12	1.21	11.93	12.65	1.56	0.467	0.14	0.631	3.34	10.066
Y2	L2	Armaghan	Arm	Arm	3	2.79	36	2198.34	72.82	5.38	6.85	2.66	1.16	58.77	1.13	11.53	8.31	2.58	0.431	0.184	0.64	2.34	7.686
Y2	L2	Bak×Arm	Bak	Arm	3	3.05	30	2283.6	74.02	5.71	8.53	1.88	1.2	46.95	1.8	10.26	12.74	2.59	0.306	0.105	0.427	2.91	4.319
Y2	L2	Bak×Hek	Bak	Hek	3	3.67	28	2034.42	59.77	5.07	7.6	2.62	1.09	49.88	1.39	9.42	10.94	0.89	0.374	0.176	0.572	2.13	7.687
Y2	L2	Bak×Kho	Bak	Kho	3	2.96	31	2249.44	53.96	6.03	9.19	4.18	1.04	53.72	1.13	9.6	13.62	1.2	0.335	0.14	0.494	2.39	6.225
Y2	L2	Bak×May	Bak	May	3	3.33	29	2666.91	55.68	5.88	8.49	2.74	0.97	56.17	0.78	13.16	12.1	1.2	0.329	0.151	0.499	2.18	4.52
Y2	L2	Bak×Omo	Bak	Omo	3	3.21	33	2152.58	56.04	7.28	7.14	2.62	1.04	55.96	0.86	11.12	9.64	0.54	0.252	0.12	0.387	2.1	4.721
Y2	L2	Bak×T14	Bak	T14	3	3.03	32	2147.94	58.02	6.96	9.24	2.83	1.01	65.44	0.95	11.6	9.51	1.59	0.322	0.152	0.493	2.12	6.114
Y2	L2	Bak×Var	Bak	Var	3	3.18	31	2514.75	57.4	6.5	6.79	2.6	0.84	53.74	1.11	13.08	8.62	1.1	0.315	0.137	0.47	2.3	6.274
Y2	L2	Bakhtegan	Bak	Bak	3	3.24	31	2885.66	59.4	6	8.44	2.45	1.28	47.03	0.71	9.91	10.45	0.84	0.296	0.141	0.454	2.1	6.462
Y2	L2	Dr.Omomi	Omo	Omo	3	2.87	36	941.33	46.39	8.06	8.22	2.8	1.06	52.56	0.85	10.34	11.19	1.35	0.271	0.103	0.389	2.63	4.178
Y2	L2	Hek×Arm	Hek	Arm	3	4.37	31	2346.06	69.9	6.84	7.87	2.93	1.03	68.72	2.11	10.38	11.36	1.48	0.354	0.155	0.529	2.28	5.788
Y2	L2	Hek×Bak	Hek	Bak	3	3.48	31	2460.52	51.68	6.07	7.54	2.93	1.03	46.3	1.16	10.94	14.16	1.5	0.364	0.16	0.545	2.28	6.229
Y2	L2	Hek×Kho	Hek	Kho	3	4.06	30	2423.91	61.66	6.78	9.29	1.87	1.07	70.57	1.06	12.27	12.22	2.68	0.352	0.176	0.549	2	7.053
Y2	L2	Hek×May	Hek	May	3	3.39	29	1903.07	70.44	5.85	7.07	3.61	0.96	59.39	1.51	9.78	11.62	1.88	0.375	0.13	0.525	2.88	6.524
Y2	L2	Hek×Omo	Hek	Omo	3	3.1	32	2308.67	67.02	6.45	9.59	2.55	1.13	56.13	1.52	12.48	10.51	0.49	0.31	0.117	0.444	2.65	5.376
Y2	L2	Hek×T14	Hek	T14	3	4.33	31	2475.62	60.47	6.52	8.52	3.97	0.76	56.63	0.83	11.13	13.93	2.01	0.525	0.168	0.721	3.13	9.875
Y2	L2	Hek×Var	Hek	Var	3	3.16	32	2343.56	62.14	6.24	7.67	3.3	0.99	49.36	1.14	9.91	14.26	0.85	0.311	0.132	0.461	2.36	6.289
Y2	L2	Hekmat	Hek	Hek	3	2.57	28	2763.64	74.24	5.67	8.37	3.74	0.95	60.9	0.71	11.9	11.38	2.3	0.336	0.143	0.498	2.35	6.36
Y2	L2	Kho×Arm	Kho	Arm	3	4.28	30	2430.01	65.56	6.27	5.85	1.92	1.16	49.16	2.17	13.2	9.15	1.86	0.351	0.156	0.527	2.25	5.903
Y2	L2	Kho×Bak	Kho	Bak	3	3.28	31	2895.19	64.09	6.88	7.76	4.43	1.04	55.62	1.75	11.05	13.32	2.21	0.353	0.144	0.517	2.45	5.266
Y2	L2	Kho×Hek	Kho	Hek	3	3.51	32	2104.49	75.99	8.24	8.19	4.4	1.28	43.19	1.19	12.04	8.21	1.59	0.343	0.158	0.521	2.17	5.858
Y2	L2	Kho×May	Kho	May	3	3.02	31	2399.22	81.17	5.85	6.55	3.03	0.93	46.56	1.57	11.13	7.78	1.46	0.333	0.139	0.491	2.4	5.09
Y2	L2	Kho×Omo	Kho	Omo	3	3.45	26	2010.37	68.7	6.8	7.88	2.69	1.19	63.68	1.26	9.53	10.04	2.08	0.329	0.13	0.477	2.53	5.87
Y2	L2	Kho×T14	Kho	T14	3	3.85	30	1695.19	68.22	6.47	8.74	3.53	1.19	50.52	1.67	10.23	12.5	1.49	0.38	0.157	0.558	2.42	6.342
Y2	L2	Kho×Var	Kho	Var	3	3.66	30	2095.39	83.06	6.11	7.83	3.29	1.06	54.08	0.81	11.74	12.57	1.22	0.335	0.16	0.515	2.09	5.32
Y2	L2	Khordad	Kho	Kho	3	3.47	32	1973.8	94.47	6.03	7.93	2.96	1.05	44.72	0.53	11.41	9.05	1.6	0.404	0.16	0.587	2.53	8.017
Y2	L2	May	May	May	3	3.91	34	2028.58	76.42	6.25	7.77	3.18	0.93	52.83	1.26	8.01	12.23	1.72	0.329	0.15	0.498	2.19	6.729
Y2	L2	May×Arm	May	Arm	3	2.19	26	2200.23	73.57	5.89	7.6	2.32	1.1	51.12	0.81	13.05	9.91	1.57	0.341	0.17	0.531	2.01	6.173
Y2	L2	May×Bak	May	Bak	3	3.6	29	2341.9	52.42	5.88	6.6	1.55	1.14	65.15	0.83	11.66	9.17	2.23	0.289	0.104	0.409	2.78	4.851
Y2	L2	May×Hek	May	Hek	3	3.7	29	2081.05	62.04	5.48	8.47	2.71	1.2	44.28	1.55	14.91	10.65	2.17	0.292	0.117	0.425	2.5	4.495
Y2	L2	May×Kho	May	Kho	3	3.47	30	2940.54	83.1	6.37	8.11	3.08	1.13	43.82	1.07	12.02	11.36	2.11	0.318	0.136	0.472	2.34	5.447
Y2	L2	May×Omo	May	Omo	3	2.96	33	1873.93	63.82	6.01	7.74	2.26	1.16	59.66	0.74	11.31	9.34	2.51	0.389	0.159	0.57	2.45	7.606
Y2	L2	May×T14	May	T14	3	3	40	1928.77	68.54	4.89	8.21	2.66	1.1	56.52	0.73	12.29	11.85	0.79	0.397	0.14	0.558	2.84	6.874
Y2	L2	May×Var	May	Var	3	3.24	30	2073.51	60.26	5.42	7.06	3.19	1.06	58.57	1.07	12.05	10.63	2.04	0.28	0.112	0.408	2.5	4.2
Y2	L2	Omo×Arm	Omo	Arm	3	3.56	32	2255.07	51.64	5.31	7.81	3.35	0.92	48.42	0.46	10.86	11.48	1.68	0.321	0.108	0.446	2.97	5.071
Y2	L2	Omo×Bak	Omo	Bak	3	3.32	27	2315.28	63.23	5.94	6.02	4.73	1.28	60.57	1.41	10.07	9.57	1.3	0.306	0.132	0.456	2.32	5.77
Y2	L2	Omo×Hek	Omo	Hek	3	3.19	33	2053.66	71.04	7.19	8.16	3.87	1.16	61.11	0.9	10.26	9.97	2.22	0.378	0.137	0.536	2.76	5.978
Y2	L2	Omo×Kho	Omo	Kho	3	3.11	28	2094.96	56.08	6.13	7.78	2.19	1.22	62.38	1.42	11.5	8.77	2.23	0.36	0.144	0.524	2.5	6.421
Y2	L2	Omo×May	Omo	May	3	2.68	33	2520.1	57.44	5.85	9.59	4.2	0.98	57.62	0.76	10.29	10.96	2.27	0.297	0.141	0.456	2.11	5.668
Y2	L2	Omo×T14	Omo	T14	3	2.24	27	2283.19	51.39	6.61	6.63	2.44	1.08	57.4	0.45	10.27	12.79	1.84	0.308	0.127	0.452	2.43	5.442
Y2	L2	Omo×Var	Omo	Var	3	3.67	29	2532.43	51.47	7.35	6.41	2.68	0.82	60.8	1.14	9.91	14.9	2.24	0.359	0.141	0.52	2.55	5.9
Y2	L2	T14	T14	T14	3	3.02	30	1123.9	43.36	6.9	7.81	2.15	0.95	62.25	0.8	10.21	13.45	2.25	0.228	0.098	0.339	2.33	3.189
Y2	L2	T14×Arm	T14	Arm	3	3.65	35	2329.29	66.93	5.7	8.99	2.5	1.19	53.84	1.15	8.95	13.39	1.79	0.325	0.142	0.486	2.29	5.687
Y2	L2	T14×Bak	T14	Bak	3	3.18	30	2260.93	54.19	5.72	8.11	3.77	1.13	66.04	1.33	10.98	9.8	0.43	0.345	0.138	0.502	2.5	5.381
Y2	L2	T14×Hek	T14	Hek	3	3.76	28	2894.16	67.77	5.4	9.17	2.78	1.01	48.69	1.1	11.77	13.58	-0.18	0.354	0.154	0.528	2.3	5.92
Y2	L2	T14×Kho	T14	Kho	3	2.81	25	2258.9	59.22	7.11	8.51	3.05	1.16	56.74	1.07	10.2	12.29	0.79	0.382	0.15	0.553	2.55	6.84
Y2	L2	T14×May	T14	May	3	2.84	30	2020.1	61.98	5.19	8.98	4.22	1.31	59.9	1.82	7.99	9.55	0.51	0.319	0.137	0.474	2.33	5.654
Y2	L2	T14×Omo	T14	Omo	3	2.95	29	2246.19	59.49	6.09	8.22	2.53	1.19	52.11	0.67	11.16	11.88	1.83	0.307	0.124	0.448	2.48	4.305
Y2	L2	T14×Var	T14	Var	3	3.5	26	2419.03	71.98	6.62	8.98	4.46	1.14	62.05	1.41	9.07	13	1.37	0.362	0.152	0.535	2.38	7.159
Y2	L2	Var×Arm	Var	Arm	3	3.35	30	2517.88	67.4	6.2	7.79	2.98	1.11	56.67	0.47	12.11	8.95	1.35	0.339	0.172	0.531	1.97	6.636
Y2	L2	Var×Bak	Var	Bak	3	3.12	33	2479.99	70.63	5.99	6.26	2.88	1.02	49.9	1.46	10.53	8.41	1.64	0.341	0.147	0.508	2.32	5.615
Y2	L2	Var×Hek	Var	Hek	3	4.01	34	2378.09	89.4	5.8	8.68	2.04	1.15	46.85	1.43	10.6	11.52	1.14	0.349	0.163	0.532	2.14	7.159
Y2	L2	Var×Kho	Var	Kho	3	2.95	33	2525.24	77.15	6.5	6.7	2.78	1.11	51.08	0.82	10.3	8.99	1.5	0.348	0.15	0.518	2.32	6.241
Y2	L2	Var×May	Var	May	3	3.65	27	2454.95	73.48	6.76	8.2	4.37	0.9	56.33	1.21	10.21	11.97	1.51	0.347	0.142	0.509	2.44	6.671
Y2	L2	Var×Omo	Var	Omo	3	4.27	32	2596.21	65.08	8.47	6.95	3.69	1.11	49.81	1.81	12.75	14.66	1.44	0.484	0.133	0.642	3.64	9.36
Y2	L2	Var×T14	Var	T14	3	3.97	30	2156.19	62.74	5.51	9.22	3.34	1.11	66.2	0.76	11.08	13.46	1.12	0.328	0.147	0.494	2.23	5.765
Y2	L2	Varamin	Var	Var	3	2.73	31	2219.88	59.28	7.24	7.37	3.4	1.28	46.19	1.45	11.26	14.61	2.27	0.297	0.124	0.438	2.4	4.745
